# Supplementary material for: Global genetic diversity and geographical distribution of Bemisia tabaci and its bacterial endosymbionts
Source: PLoS One. 2019 Mar 19;14(3):e0213946. doi: 10.1371/journal.pone.0213946 (PMC6424426; doi:10.1371/journal.pone.0213946)
Supplement: S1 Table — (XLSX) [file pone.0213946.s001.xlsx]

## Sheet: Sheet1
Country	Accession no.	Group	Sequence
India	GQ281714	AsiaI-India	GAAAACTTGAAGTATTTGGTAGGTTGGGAATAATTTATGCTATAGTAACTATTGGAATTCTAGGTTTTATTGTGTGAGGTCATCACATATTTACCGTTGGGATAGATGTTGATACTCGGGCTTATTTTACTTCAGCCACTATAATTATCGCTGTTCCGACCGGAATTAAAATCTTTAGGTGA CTTGCTACTCTAGGTGGAATAAAATCTAACAAGTTTAGTCCGCTTGGACTTTGGTTTACTGGATTTCTTT TTTTATTTACCATGGGTGGGTTAACTGGGATCATTCTTGGTAATTCTTCTGTTGATGTTTGTTTGCATGA TACTTATTTTGTTGTTGCTCATTTTCATTATGTTTTATCCATAGGAATCATTTTTGCTATCATAGGAGGT TTT…
Italy	FN557462	Ru	GAAAGCTTGAAGTGTTCGGAAGTCTGGGCATAATCTATGCTATAATGACTATTGGTA TTTTAGGGTTTATTGTTTGGGGTCATCACATATTTACCGTTGGAATAGATGTTGACACTCGAGCTTATTT TACTTCAGCTACCATGATTATTGCTGTTCCTACGGGAATTAAGATTTTTAGGTGACTTGCTACCTTAGGT GGTATAAAGTCTAATAAGTTTAGACCTCTTATCCTTTGATTTACAGGATTTTTATTTTTGTTTACTATGG GGGGACTAACTGGGATTATTCTTGGTAATTCTTCTGTTGATGTTTGTTTGCATGATACTTATTTTGTTGT TGCTCATTTTCATTATGTTTTATCTATAGGAATTATTTTTGCTATTATGGGGGGTTT…
Uganda	AF418665	Uganda	GAAAATTAGAAGTATTTGGTAGACTAGGTATAATCTATGCTATATTGACTATCGGTATCCTTGGCTTTATTGTATGAGGTCACCATATGTTCACTGTTGGCATAGATGTAGATACTCGAGCTTATTTCACTTCGGCTACTATAATTATCGCTGTTCCTACAGGAATTAAAATTTTTAGATGATTAGCTACTCTTGGTGGAATAAAATCTAACAAGTTTAGGCCGTTGGTTCTTTGGTTTACCGGATTTTTATTTCTGTTTACTATGGGAGGTTTAACCGGAATTATTCTTGGTAATTCTTCTGTTGATATTTGTTTACATGATACATATTTTGTTGTTGCTCATTTTCATTATGTACTATCTATAGGAATTATTTTTGCTATTATGGGTGGAATAATTT…
Kenya	KF425627	Sub Saharan Africa 2	GTAAACTTGAAGTGTTTGGAAGACTGGGAATAATTTATGCTATGCTAACTA TCGGTATTCTGGGATTTATTGTTTGGGGCCATCATATATTTACTGTTGGGATAGATGTGGATACTCGGGC TTATTTTACTTCAGCTACTATAATTATTGCTGTTCCTACTGGAATTAAGATCTTTAGGTGACTCGCAACA TTGGGTGGTATAAAGTCTAATAAGTTCAGTCCTCTAGTTCTTTGATTTACAGGTTTCTTATTTTTATTTA CTATAGGGGGTTTAACTGGAATTATTCTTGGCAACTCTTCTGTTGACGTTTGTCTACATGACACTTATTT TGTTGTTGCTCATTTTCATTATGTATTATCTATGGGAATTATTTTTGCTATTATGGGTGGGAT…
Uganda	KF425640	Sub Saharan Africa 2	GTAAACTTGAAGTGTTTGGAAGACTGGGAATAATTTATGCTATGCTAACTA TCGGTATTCTGGGATTTATTGTTTGGGGCCATCATATATTTACTGTTGGGATAGATGTGGATACTCGGGC TTATTTTACTTCAGCTACTATAATTATTGCTGTTCCTACTGGAATTAAGATCTTTAGGTGACTCGCAACA TTGGGTGGTATAAAGTCTAATAAGTTCAGTCCTCTAGTTCTTTGATTTACAGGTTTCTTATTTTTATTTA CTATAGGGGGTTTAACTGGAATTATTCTTGGCAACTCTTCTGTTGACGTTTGTCTACATGACACTTATTT TGTTGTTGCTCATTTTCATTATGTATTATCTATGGGAATTATTTTTGCTATTATGGGTGGGAT…
Nigeria	AY827607	Sub Saharan Africa 2	GTAAACTTGAAGTGTTTGGAAGACTGGGAATAATTTATGCTA TGCTAGCTATCGGTATTCTGGGATTTATTGTTTGGGGTCATCATATATTTACTGTTGGGATAGATGTGGA TACTCGGGCGTATTTTACTTCAGCTACTATAATTATTGCTGTTCCTACTGGAATTAAGATCTTTAGGTGA CTCGCAACATTGGGTGGTATAAAGTCTAATAAGTTCAGTCCTCTAGTTCTTTGATTTACAGGTTTCTTAT TTTTATTTACTATAGGGGGTTTAACTGGAATTATTCTTGGCAACTCTTCTGTTGACGTTTGTCTACATGA CACTTATTTTGTTGTTGCTCATTTTCATTATGTATTATCTATAGGAATTATTTTTGCTATTATGGGTGGG A…
Colombia	AJ550167	New World 1	GAAAATTAGAA GTATTCGGTAGGCTGGGTATAATTTATGCCATGATAACTATTGGTATTTTGGGATTTATTGTTTGGGGAC ATCACATGTTTACTGTTGGAATAGATGTTGACACTCGGGCTTACTTTACTTCAGCTACTATAGTTATTGC TGTTCCAACGGGAATTAAAATCTTTAGGTGACTTGCTACTCTAGGTGGAATAAAGTCTAATAAGTTTAGA CCCCTAGTTCTTTGATTTACAGGATTTCTATTTTTATTCACTATGGGTGGATTAACTGGAATTATTCTTG GTAATTCTTCGGTAGATGTGTGTCTTCATGATACTTATTTTGTTGTTGCTCATTTTCATTATGTTTTATC TATAGGAATTATCTTTGCTATTATAGGCGGAT…
Camerron	EU760745	Sub Saharan Africa 2	GTAAACTTGAAGTGTTTGGAAGACTGGGAATAATTTATGCTATGCTAACTATCGGTATTC TGGGATTTATTGTTTGGGGTCATCATATATTTACTGTTGGGATAGATGTGGATACTCGGG CGTATTTTACTTCAGCTACTATAATTATTGCTGTTCCTACTGGAATTAAGATCTTTAGGT GACTCGCAACATTGGGTGGTATAAAGTCTAATAAGTTCAGTCCTCTAGTTCTTTGATTTA CAGGTTTCTTATTTTTATTTACTATAGGGGGTTTAACTGGAATTATTCTTGGCAACTCTT CTGTTGACGTTTGTCTACATGACACTTATTTTGTTGTTGCTCATTTTCATTATGTATTAT CTATAGGAATTATTTTTGCTATTATGGGTGGGA…
Tunisia	KF954097	Sub Saharan Africa 2	GTAAACTTGAAGTGTTTGGAAGACTGGGAATAATTTATGCTATGCTAACTATCGGT ATTCTGGGATTTATTGTTTGGGGTCATCATATATTTACTGTTGGGATAGATGTGGATACTCGGGCGTATT TTACTTCAGCTACTATAATTATTGCTGTTCCTACTGGAATTAAGATCTTTAGGTGACTCGCAACATTGGG TGGTATAAAGTCTAATAAGTTCAGTCCTCTAGTTCTTTGATTTACAGGTTTCTTATTTTTATTTACTATA GGGGGTTTAACTGGAATTATTCTTGGCAACTCTTCTGTTGACGTTTGTCTACATGACACTTATTTTGTTG TTGCTCATTTTCATTATGTATTATCTATGGGAATTATTTTTGCTATTATGGGTGGGAT…
Mali	AY827605	Sub Saharan Africa 2	GTAAACTTGAAGTGTTTGGAAGATTGGGAATAATTTATGCTA TGCTAACTATCGGTATTCTGGGATTTATTGTTTGGGGTCATCATATATTTACTGTTGGGATAGATGTGGA TACTCGGGCGTATTTTACTTCAGCTACTATAATTATTGCTGTTCCTACTGGAATTAAGATCTTTAGGTGA CTCGCAACATTGGGTGGTATAAAGTCTAATAAGTTCAGTCCTCTAGTTCTTTGATTTACAGGTTTCTTAT TTTTATTTACTATAGGGGGTTTAACTGGAATTATTCTTGGCAACTCTTCTGTTGACGTTTGTCTACATGA CACTTATTTTGTTGTTGCTCATTTTCATTATGTATTATCTATGGGAATTATTTTTGCTATTATGGGTGGG A…
Portugal	KC539831	Sub Saharan Africa 2	GTAAACTTGAAGTGTTTGGAAGACTGGGAATAATTTATGCTATGTTAACTATTGGTATTCTGGGATTTAT TGTTTGGGGTCATCATATATTTACTGTTGGGATAGATGTGGATACTCGGGCGTATTTTACTTCAGCTACT ATAATTATTGCTGTTCCTACTGGAATTAAGATTTTTAGGTGACTCGCAACATTGGGTGGTATAAAGTCTA ATAAGTTCAGTCCTCTAGTTCTTTGATTTACGGGTTTCTTATTTTTATTTACTATAGGGGGTTTAACTGG AATTATTCTTGGCAACTCTTCTGTTGACGTTTGTCTACATGACACTTATTTTGTTGTTGCTCATTTTCAT TATGTATTGTCTATGGGAATCATTTTTGCTATTATGGGTGGGAT…
Spain	AY827611	Sub Saharan Africa 2	GTAAACTTGAAGTGTTTGGAAGACTGGGAATAATTTATGCTATGTTAACTATTGGTATTCT GGGATTTATTGTTTGGGGTCATCATATATTTACTGTTGGGATAGATGTGGATACTCGGGCG TATTTTACTTCAGCTACTATAATTATTGCTGTTCCTACTGGAATTAAGATTTTTAGGTGAC TCGCAACATTGGGTGGTATAAAGTCTAATAAGTTCAGTCCTCTAGTTCTTTGATTTACGGG TTTCTTATTTTTATTTACTATAGGGGGTTTAACTGGAATTATTCTTGGCAACTCTTCTGTT GACGTTTGTCTACATGACACTTATTTTGTTGTTGCTCATTTTCATTATGTATTATCTATGG GAATCATTTTTGCTATTATGGGTGGGA…
Ghana	AY827583	Sub Saharan Africa 3	GAAAATTAGAGGTATTTGGAAGATTAGGAATAATTTATGCTA TGTTGACTATTGGCATTCTGGGATTTATCGTTTGGGGTCATCATATATTTACTGTTGGGATAGATGTGGA TACTCGGGCGTATTTTACTTCAGCTACTATAATTATTGCTGTTCCTACTGGAATTAAGATTTTTAGATGA CTCGCAACATTGGGTGGTATAAAGTCTAATAAGTTTAGTCCCCTAGTTCTTTGATTTACGGGTTTTTTAT TTTTATTTACTATAGGGGGTTTAACTGGAATTATTCTTGGTAATTCTTCTGTCGACGTTTGTCTACATGA TACTTATTTTGTTGTTGCTCATTTTCATTATGTATTATCTATGGGAATTATTTTTGCTATCATGGGTGGG A…
Togo	HQ908651	Sub Saharan Africa 3	GAAAACTTGAAGTATTTGGAAGATTAGGAATAATTTATGCTATGTTGACTATTGGCATTCTGGGATTTATCG TTTGGGGTCATCATATATTTACTGTTGGAATAGATGTGGATACTCGGGCGTATTTTACTTCAGCTACTAT AATTATTGCTGTTCCTACTGGAATTAAGATTTTTAGATGACTCGCAACATTGGGTGGTATAAAGTCTAAT AAGTTTAGTCCCCTAGTTCTTTGATTTACGGGTTTTTTATTTTTATTTACTATAGGGGGTTTAACTGGAA TTATTCTTGGTAATTCTTCTGTCGACGTTTGTCTACATGATACTTATTTTGTTGTTGCTCATTTTCATTA TGTATTATCTATGGGAATTATTTTTGCTATCATGGGTGGGAT…
Cameroon	AF344257	Sub Saharan Africa 3	GTAAACTTGAAGTATTTGGAAGATTAGGAATAATTTATGCTATGTTGACTATTGGCATTC TGGGATTTATCGTTTGGGGTCATCATATATTTACTGTTGGGATAGATGTGGATACTCGGG CGTATTTTACTTCAGCTACTATAATTATTGCTGTTCCTACTGGAATTAAGATTTTTAGAT GACTCGCAACATTGGGTGGTATAAAGTCTAATAAGTTTAGTCCCCTAGTTCTTTGATTTA CGGGTTTTTTATTTTTATTTACTATAGGGGGTTTAACTGGAATTATTCTTGGTAATTCTT CTGTCGACGTTTGTCTACATGATACTTATTTTGTTGTTGCTCATTTTCATTATGTATTAT CTATGGGAATTATTTTTGCTATCATGGGTGGGA…
DR Congo	KF425604	Sub Saharan Africa 3	GTAAACTTGAAGTGTTTGGAAGATTAGGAATAATTTATGCTATGTTGACTA TTGGCATTCTGGGATTTATCGTTTGGGGTCATCATATATTTACTGTTGGGATAGATGTGGATACTCGGGC GTATTTTACTTCAGCTACTATAATTATTGCTGTTCCTACTGGAATTAAGATTTTTAGATGACTCGCAACA TTGGGTGGTATAAAGTCTAATAAGTTTAGTCCCCTAGTTCTTTGATTTACGGGTTTTTTATTTTTATTTA CTATAGGGGGTTTAACTGGAATTATTCTTGGTAATTCTTCTGTCGACGTTTGTCTACATGATACTTATTT TGTTGTTGCTCATTTTCATTATGTATTATCTATGGGAATTATTTTTGCTATCATGGGTGGGAT…
Cameroon	AF344246	Sub Saharan Africa 4	GTAAACTTGAAGTATTTGGAAGGCTGGGTATAATTTATGCTATGTTAACTATTGGAATTC TGGGATTTATTGTTTGGGGTCATCATATATTTACTGTTGGGATAGATGTTGATACTCGGG CATATTTTACTTCAGCTACTATAATTATTGCTGTTCCTACCGGAATTAAGATTTTTAGGT GACTTGCAACACTGGGTGGTATAAAGTCTAATAAGTTTAGTCCACTGGTTCTTTGATTTA CAGGTTTCTTATTTTTATTTACTATAGGGGGTTTAACTGGAATTATTCTGGGTAATTCTT CTGTTGATGTTTGCTTGCATGACACTTATTTTGTTGTTGCTCATTTTCATTATGTGTTAT CTATGGGGATTATTTTTGCTATTATGGGTGGGA…
Uganda	KF425643	Sub Saharan Africa 1	GTAAACTCGAAGTATTTGGAAGTCTAGGTATAATTTATGCTATGTTAACTA TTGGTATTTTGGGGTTTATTGTTTGGGGTCATCATATATTTACTGTTGGGATAGATGTGGATACTCGGGC GTATTTCACTTCAGCCACCATAATTATTGCTGTTCCTACCGGAATCAAAATTTTTAGGTGACTGGCAACA TTGGGTGGTATAAAGTCTAATAAGTTTAGTCCGCTAGTTCTTTGATTTACGGGGTTTTTATTTTTATTTA CTATAGGAGGCTTAACTGGAATTATTCTTGGCAATTCCTCTGTCGACGTTTGCTTACATGACACTTATTT TGTTGTTGCTCATTTTCATTATGTATTATCTATGGGAATTATTTTTGCTATTATGGGTGGGAT…
Malawi	KM377912	Sub Saharan Africa 1	GTAAACTCGAAGTATTTGGAAGTCTAGGTATAATTTATGCTATGTTAACTA TTGGTATTTTGGGGTTTATTGTTTGGGGTCATCATATATTTACTGTTGGGATAGATGTGGATACTCGGGC GTATTTCACTTCAGCCACCATAATTATTGCTGTTCCTACCGGAATCAAAATTTTTAGGTGACTGGCAACA TTGGGTGGTATAAAGTCTAATAAGTTTAGTCCGCTAGTTCTTTGATTTACGGGGTTTTTATTTTTATTTA CTATAGGAGGCTTAACTGGAATTATTCTTGGCAATTCCTCTGTCGACGTTTGCTTACATGACACTTATTT TGTTGTTGCTCATTTTCATTATGTATTATCTATGGGAATTATTTTTGCTATTATGGGTGGGAT…
Burundi	KF425595	Sub Saharan Africa 1	GTAAACTCGAAGTATTTGGAAGTCTAGGTATAATTTATGCTATGTTAACTA TTGGTATTTTGGGGTTTATTGTTTGGGGTCATCATATATTTACTGTTGGGATAGATGTGGATACTCGGGC GTATTTCACTTCAGCCACCATAATTATTGCTGTTCCTACCGGAATCAAAATTTTTAGGTGACTGGCAACA TTGGGTGGTATAAAGTCTAATAAGTTTAGTCCGCTAGTTCTTTGATTTACGGGGTTTTTATTTTTATTTA CTATAGGAGGCTTAACTGGAATTATTCTTGGCAATTCCTCTGTCGACGTTTGCTTACATGACACTTATTT TGTTGTTGCTCATTTTCATTATGTATTATCTATGGGAATTATTTTTGCTATTATGGGTGGGAT…
Tanzania	KF425630	Sub Saharan Africa 1	GTAAACTCGAAGTATTTGGAAGTCTAGGTATAATTTATGCTATGTTAACTA TTGGTATTTTGGGGTTTATTGTTTGGGGTCATCATATATTTACTGTTGGGATAGATGTGGATACTCGGGC GTATTTCACTTCAGCCACCATAATTATTGCTGTTCCTACCGGAATCAAAATTTTTAGGTGACTGGCAACA TTGGGTGGTATAAAGTCTAATAAGTTTAGTCCGCTAGTTCTTTGATTTACGGGGTTTTTATTTTTATTTA CTATAGGAGGCTTAACTGGAATTATTCTTGGCAATTCCTCTGTCGACGTTTGCTTACATGACACTTATTT TGTTGTTGCTCATTTTCATTATGTATTATCTATGGGAATTATTTTTGCTATTATGGGTGGGAT…
Benin	HQ908649	Sub Saharan Africa 1	GTAAACTCGAAGTATTTGGAAGTCTAGGTATAATTTATGCTATGTTAACTATTGGTATTCTGGGGTTTATTG TTTGGGGTCATCATATATTTACTGTTGGGATAGATGTGGACACTCGGGCTTATTTCACTTCAGCTACTAT AATTATTGCTGTTCCTACCGGAATTAAAATTTTTAGGTGACTGGCAACATTGGGTGGTATAAAGTCTAAT AAGTTTAGTCCGCTAGTTCTTTGATTTACGGGGTTTTTATTTTTATTTACTATAGGAGGTTTAACTGGAA TTATTCTTGGTAATTCCTCTGTCGACGTTTGCTTACATGACACTTATTTTGTTGTTGCTCATTTTCATTA TGTATTATCTATGGGAATTATTTTTGCTATTATGGGTGGGAT…
Ghana	AY827594	Sub Saharan Africa 1	GTAAACTCGAAGTATTTGGAAGTCTAGGTATAATTTATGCTA TGTTAACTATTGGTATTCTGGGGTTTATTGTTTGGGGTCATCATATATTTACTGTTGGGATAGATGTGGA CACTCGGGCTTATTTCACTTCAGCTACTATAATTATTGCTGTTCCTACCGGAATTAAAATTTTTAGGTGA CTGGCAACATTGGGTGGTATAAAGTCTAATAAGTTTAGTCCGCTAGTTCTTTGATTTACGGGGTTTTTAT TTTTATTTACTATAGGAGGTTTAACTGGAATTATTCTTGGTAATTCCTCTGTCGACGTTTGCTTACATGA CACTTATTTTGTTGTTGCTCATTTTCATTATGTATTATCTATGGGAATTATTTTTGCTATTATGGGTGGG A…
Mozambique	AF344279	Sub Saharan Africa 1	GTAAACTCGAAGTATTTGGAAGTCTAGGTATAATTTATGCTA TGTTAACTATTGGTATTCTGGGGTTTATTGTTTGGGGTCATCATATATTTACTGTTGGGATAGATGTGGA CACTCGGGCTTATTTCACTTCAGCTACTATAATTATTGCTGTTCCTACCGGAATTAAAATTTTTAGGTGA CTGGCAACATTGGGTGGTATAAGTCTAATAAGTTTAGTCCGCTAGTTCTTTGATTTACGGGGTTTTTATT TTTATTTACTATAGGAGGTTTAACTGGAATTATTCTTGGCAATTCCTCTGTCGACGTTTGCTTACATGAC ACTTATTTTGTCGTTGCTCATTTTCATTATGTATTATCTATGGGAATTATTTTTGCTATTATGGGTGGGA T…
Swaziland	AF344276	Sub Saharan Africa 1	GTAAACTCGAAGTATTTGGAAGTTTAGGTATAATTTA TGCTATGTTACCTATTGGTATTCTGGGGTTTATTGTTTGGGGTCATCATATATTTACTGTTGGGATAGAT GTGGACACTCGGGCTTATTTCACTTCAGCTACTATAATTATTGCTGTTCCCACCGGAATTAAAATTTTTA GGTGACTGGCAACATTGGGTGGTATAAAGTCTAATAAGTTTAGTCCGCTAGTTCTTTGATTTACGGGGTT TTTATTTTTATTTACTATAGGAGGTTTAACTGGAATTATTCTTGGCAATTCCTCTGTCGACGTTTGCTTA CATGACACTTATTTTGTTGTTGCTCATTTTCATTATGTATTATCTATGGGAATTATTTTTGCTATTATGG GTGGGA…
South Africa	JN104725	Sub Saharan Africa 1	GTAAACTCGAAGTATTTGGAAGTCTAGGTATAATTTATGCTATGTTAACTATTGGTATTCTGGGGTTTATTGTTTGGGGTCATCATATATTTA CTGTTGGGATAGATGTGGACACTCGGGCGTATTTCACTTCAGCTACCATAATTATTGCTGTTCCTACCGG AATCAAAATTTTTAGGTGACTGGCAACATTGGGTGGTATAAAGTCTAATAAGTTTAGTCCGCTAGTTCTT TGATTTACGGGGTTTTTATTTTTATTTACTATAGGAGGTTTAACTGGAATTATTCTTGGCAATTCCTCTG TCGACGTTTGCTTACATGACACTTATTTTGTTGTTGCTCATTTTCATTATGTATTATCTATGGGAATTAT TTTTGCTATTATGGGTGGGAT…
Kenya	DQ130057	Sub Saharan Africa 1	GTAAACTCGAAGTATTTGGAAGTCTAGGTATAATTTATGCTATGT TAACTATTGGTATTCTGGGGTTTATTGTTTGGGGTCATCATATATTTACTGTCGGGATAGATGTGGACAC TCGGGCGTATTTCACTTCAGCTACCATAATTATTGCTGTTCCTACCGGAATCAAGATTTTTAGGTGACTG GCAACATTGGGTGGTATAAAGTCTAATAAGTTTAGTCCGCTAGTTCTTTGATTTACGGGGTTTTTATTTT TATTTACTATAGGAGGTTTAACTGGAATTATTCTTGGCAATTCTTCTGTCGACGTTTGCTTACATGACAC TTATTTTGTTGTTGCTCATTTTCATTATGTATTATCTATGGGAATTATTTTTGCTATTATGGGTGGGAT…
Zambia	AF344283	Sub Saharan Africa 1	GTAAACTCGAAGTATTTGGAAGTCTAGGTATAATTTATGCTATGTTAACTATTGGTATTCTGGGGTTTATTGTTTGGGGTCATCAT ATATTTACTGTCGGGATAGATGTGAACACTCGGGCGTATTTCACTTCAGCTACCATAATTATTGCTGTTC CTACCGGAATCAAGATTTTTAGGTGACTGGCAACATTGGGTGGTATAAAGTCTAATAAGTTTAGTCCGCT AGTTCTTTGATTTACGGGGTTTTTATTTTTATTTACTATAGGAGGTTTAACTGGAATTATTCTTGGCAAT TCTTCTGTCGACGTTTGCTTACATGACACTTATTTTGTTGTTGCTCATTTTCATTATGTATTATCTATGG GAATTATTTTTGCTATTATGGGTGGGAT…
Uganda	AM040598	Sub Saharan Africa 5	GTAAACTCGAAG TATTTGGAAGTCTAGGTATAATTTATGCTATGTTAACTATTGGTATTCTGGGGTTTATTGTTTGGGGTCA TCATATATTTACTGTCGGGATAGATGTGGACACTCGGGCGTATTTCACTTCAGCTACCATAATTATTGCT GTTCCTACCGGAATCAAGATTTTTAGGTGACTGGCAACATTGGGTGGTATAAAGTCTAATAAGTTTAGTC CGCTAGTTCTTTGATTTACGGGGTTTTTATTTTTATTTACTATAGGAGGTTTAACTGGAATTATTCTTGG CAATTCTTCTGTCGACGTTTGCTTACATGACACTTATTTTGTTGTTGCTCATTTTCATTATGTATTATCT ATGGGAATTATTTTTGCTATTATGGGTGGGA…
Brazil	JN969969	New World 1	GAAAATTAGAAGTATTTGGTAGGCTGGGTATAATTTATGCTATGATAACTATTGGCATTTTGGGATTTAT TGTTTGGGGACATCACATGTTTACTGTTGGAATGGATGTTGACACCCGGGCTTATTTTACTTCAGCTACT ATAGTTATTGCTGTTCCGACGGGAATTAAAATCTTTAGGTGGCTTGCTACTCTAGGTGGGATAAAGTCTA ATAAGTTTAGACCCCTAGTTCTCTGATTTACAGGATTTCTATTTTTATTTACTATGGGTGGATTAACTGG AATTATTCTTGGTAATTCTTCGGTAGATGTGTGTCTTCACGATACTTATTTTGTTGTTGCTCATTTTCAT TATGTTTTATCTATAGGAATTATCTTCGCTATTATAGGCGGAGT…
Sudan	EU760727	New World ?	GAAAATTAGAAGTATTTGGTAGGCTGGGTAT AATTTATGCTATGATAACTATTGGCATTTTGGGATTTATTGTGTGGGGACATCACATGTTTACTGTTGGA ATAGATGTTGACACCCGGGCTTATTTTACTTCGGCTACTATAGTTATTGCTGTTCCGACGGGAATTAAAA TCTTTAGGTGGCTTGCTACTCTAGGTGGGATAAAATCTAATAAGTTTAGACCTCTAGTTCTCTGATTTAC AGGATTTCTATTTTTATTTACTATGGGCGGATTAACTGGAATTATTCTTGGTAATTCTTCGGTAGATGTG TGTCTTCACGACACTTATTTTGTTGTTGCTCATTTTCATTATGTTTTATCTATAGGAATTATTTTTGCTA TTATAGGCGGAG…
Bolivia	DQ133370	New World 2	GAAAATTAGAAGTATTTGGTAGGTTGGGCATAATTTATGCCA TGATAACTATGGGCATTTTGGGATTTATTGTTGGGGGCCATCACATGTTTACTGTCGGAATAGATGTTCG ACACCCGAGCTTATTTTACCTCAGCTACTATAGTTATTGCTGTTCCGACGGGAATTAAAATTTTTAGGTG GCTTGCTACTCTAGGTGGAATAAAGTCTAATAAGTTTAGACCCCTAGTTCTCTGATTTACAGGATTTCTA TTTTTATTTACTATGGGTGGATTAACTGGAATTATTCTTGGTAATTCCTCGGTAGATGTGTGTCTTCACG ATACCTACTTTGTTGTTGCTCATTTTCATTATGTTTTATCGATAGGAATTATCTTTGCTATTATAGGCGG A…
Argentina	AF340212	New World 2	GAAAATTAGAAGTATTTGGTAGGTTGGGCATAATTTATGCCA TGATAACTATTGGCATTTTGGGATTTATTGTTTGGGGCCATCACATGTTTACTGTCGGAATAGATGTTCG ACACCCGAGCTTATTTTACCTCAGCTACTATAGTTATTGCTGTTCCGACGGGAATTAAAATTTTTAGGTG GCTTGCTACTCTAGGTGGAATAAAGTCTAATAAGTTTAGACCCCTAGTTCTCTGATTTACAGGATTTCTA TTTTTATTTACTATGGGTGGATTAACTGGAATTATTCTTGGTAATTCCTCGGTAGATGTGTGTCTTCACG ATACCAACTTTGTTGTTGCTCATTTTCATTATGTTTTATCGATAGGAATTATCTTTGCTATTATAGGCGG A…
Brazil	JF957082	New World 2	GCAAATTAGAAGTATTTGGTAGGCTGGGTATAATTTATGCCATGA TAACTATTGGCATTTTGGGATTTATTGTTTGGGGTCATCACATGTTTACTGTCGGAATAGATGTTGACAC CCGGGCTTATTTTACCTCAGCTACCATAGTTATTGCTGTTCCGACGGGAATTAAAATTTTTAGGTGGCTT GCTACTCTGGGTGGAATAAAGTCTAATAAGTTTAGACCCCTAGTTCTCTGGTTTACAGGATTTCTATTTT TATTTACTATGGGTGGATTAACTGGAATTATTCTTGGTAATTCCTCGGTAGATGTGTGTCTTCATGATAC TTACTTTGTTGTTGCTCATTTTCATTATGTTTTATCGATAGGAATTATCTTTGCTATTATAGGCGGAGT…
Guadeloupe	FN821786	New World 1	GAAAATTAGAA GTATTTGGTAGGCTGGGCATAATTTATGCCATGATAACTATTGGTATCTTGGGATTTATTGTTTGGGGAC ATCACATGTTTACTGTTGGAATAGATGTTGACACTCGGGCTTATTTTACTTCAGCTACTATAGTTATTGC TGTTCCGACGGGAATTAAAATCTTTAGGTGGCTTGCTACTCTAGGTGGAATAAAGTCTAATAAGTTTAGA CCCCTAGTTCTCTGATTTACAGGATTTCTATTTTTATTTACTATGGGCGGATTAACTGGAATTATTCTTG GTAATTCTTCGGTAGATGTGTGTCTTCATGATACTTATTTTGTTGTTGCTCATTTTCATTATGTTTTATC TATAGGAATTATCTTTGCTATTATAGGCGGAG…
Puerto Rico	AY057134	New World 1	GAAAATTAGAAGTATTTGGTAGGCTGGGCATAATTTATGCCA TGATAACTATTGGTATCTTGGGATTTATTGTTTGGGGACATCACATGTTTACTGTTGGAATAGATGTTGA CACTCGGGCTTATTTTACTTCAGCTACTATAGTTATTGCTGTTCCGACGGGAATTAAAATCTTTAGGTGG CTTGCTACTCTAGGTGGAATAAAGTCTAATAAGTTTAGACCCCTAGTTCTCTGATTTACAGGATTTCTAT TTTTATTTACTATGGGCGGATTAACTGGAATTATTCTTGGTAATTCTTCGGTAGATGTGTGTCTTCATGA TACTTATTTTGTTGTTGCTCATTTTCATTATGTTTTATTTATAGGAATTATCTTTGCTATTATAGGCGGA G…
Belize	DQ130053	New World 1	GAAAATTAGAAGTATTTGGTAGGCTGGGCATAATTTATGCCATGA TAACTATTGGTATCTTGGGATTTATTGTTTGGGGACATCACATGTTTACTGTTGGAATAGATGTTGACAC TCGGGCTTATTTTACTTCAGCTACTATAGTTATTGCTGTTCCGACGGGAATTAAAATCTTTAGGTGGCTT GCTACTCTAGGTGGAATAAAGTCTAATAAGTTTAGACCCCTAGTTCTCTGATTTACAGGATTTCTATTTT TATTTACTATGGGCGGATTAACTGGAATTATTCTTGGTAATTCTTCGGTAGATGTGTGTCTTCATGATAC TTATTTTGTTGTTGCTCATTTTCATTATGTTTTATCTATAGGAATTATCTTTGCTATTATAGGCGGAGT…
Panama	DQ130060	New World 1	GAAAATTAGAAGTATTTGGTAGGCTGAGCATATTTTATGCCATGA TAACTATTGGTATCTTGGGATTTATTGTTTGGGGACATCACATGTTTACTGTTGGAATAGATGCTGACCC TCGGGCTTATTTTACTTCAGCTACTATAGTTATTGCTGTTCCGACGGAAACCAAAATCTTTACGCGCCTT GCTACTCTAGGTGGAATAAAGTCTAATAAGTTTAGACCCCTAGTTCTCTGATTTACAGGATTTCTATTTT TATTTACTATGGGTGGATTAACTGGAATTATTCTTGGTAATTCTTCGGTAGATGTGTGTCTTCATGATAC TTATTTTGTTGTTGCTCATTTTCATTATGTTTTATCTATAGGAATTATCTTTGCTATTATAGGCGGAGT…
Mexico	DQ130058	New World 1	GAAAATTAAAAGTATTTGGTAGTCTGGGCATAATTTATGCCATGA TAACTATTGGTATCTTGGGATTTATTGTTTGGGGACATCATATGTTTACTGTTGAAATAGATGTTGACAC TCGGGCTTATTTTACTTCAGCTACTATAGTTATTGCTGTCCCGGCGGGAATTAAAATCTTTAGGTGGCTT GCTACTCTAGGTGGAATAAAGTCTAATAAGTTTAGACCCCTAGTTCTCTGATTTACAGGATTTCTATTTT TATTTACTATGGGTGGATTAACTGGAATTATTCTTGGTAATTCTTCGGTAGATGTGTGTCTTCATGATAC TTATTTTGTTGTTGCTCATTTTCATTATGTTTTATCTATAGGAATTATCTTTGCTATTATGGGCGGAGT…
USA	HQ877602	New World 1	GAAAATTAGAA GTATTTGGTAGGCTGGGCATAATTTATGCCATGATAACTATTGGTATCTTGGGATTTATTGTTTGGGGACATCATATGTTTACTGTTGGAAT AGATGTTGACACTCGGGCTTATTTTACTTCAGCTACTATAGTTATTGCTGTTCCGACGGGAATTAAAATC TTTAGGTGGCTTGCTACTCTAGGTGGAATAAAGTCTAATAAGTTTAGACCCCTAGTTCTCTGATTTACAG GATTTCTATTTTTATTTACTATGGGTGGATTAACTGGAATTATTCTTGGTAATTCTTCGGTAGATGTGTG TCTTCATGATACTTATTTTGTTGTTGCTCATTTTCATTATGTTTTATCTATAGGAATTATCTTTGCTATT ATGGGCGGAG…
Guatemala	AF342771	New World 1	GAAAATTAGAAGAATTTGGTAGCCTGGGCATAATTTATGCCA TGATAACTATTGGTATCTTGGGATTTATTGTTTGGGGACATCACATGTTTACTGTTGGAATAGATGTTGA CACTCGGCTTATTTTACTTCAGCTACTATAGTTATTGCTGTTCCGACGGGAATTAAAATCTTTAGGTGGC TTGCTACTCTAGGTGGAATAAAGTCTAATAAGTTTAGACCCCTAGTTCTCTGATTTACAGGATTTCTATT TTTATTTACTATGGGTGGATTAACTGGAATTATTCTTGGTAATTCTTCGGTAGATGTGTGTCTTCATGAT ACTTATTTTGTTGTTGCTCATTTTCATTATGTTTTATCTATAGGAATTATCTTTGCTATTATAGGCGGAG T…
Honduras	AF342770	New World 1	GAAAATTAGAAGTATTTGGTAGCCTGGGCATAATTTATGCCA TGATAACTATTGGTATCTTGGGATTTATTGTTTGGGGACATCACATGTTTACTGTTGGAATAGATGTTGA CACTCGGGCTTATTTTACTTCAGCTACTATAGTTATTGCTGTTCCGACGGGAATTAAAATCTTTAGGTGG CTTGCTACTCTAGGTGGAATAAAGTCTAATAAGTTTAGACCCCTAGTTCTCTGATTTACAGGATTTCTAT TTTTATTTACTATGGGTGGATTAACTGGAATTATTCTTGGTAATTCTTCGGTAGATGTGTGTCTTCATGA TACTTATTTTGTTGTTGCTCATTTTCATTATGTTTTATCTATAGGAATTATCTTTGCTATTATAGGCGGA G…
Venezuela	GQ502450	New World 1	GAAAATTAGAA GTATTTGGTAGGCTGGGCATAATTTATGCCATGATAACTATTGGTATCTTGGGATTTATTGTTTGGGGACATCACATGTTTACTGTTGGAATGGATGTTGACACCCGGGCTTATTTTACTTCAGC TACTATAATTATTGCTGTTCCGACGGGAATTAAAATCTTTAGGTGGCTTGCTACTCTAGGTGGGATAAAG TCTAATAAGTTTAGACCTCTAGTTCTCTGATTTACAGGATTTCTATTTTTATTTACTATGGGTGGATTAA CTGGAATTATTCTTGGTAATTCTTCGGTAGATGTGTGTCTTCACGATACTTATTTTGTTGTTGCTCATTT TCATTATGTTTTATCTATAGGAATTATCTTTGCTATTATAGGCGGAGT…
Australia	JX416168	MEAM1	GAAAATTAGAGGTATTTGGAAGGTTGGGTATAATTTATGCTATATTGACTATTGGTATTCTAGGGTTTAT TGTTTGAGGTCATCATATATTCACAGTTGGAATAGATGTAGATACTCGAGCTTATTTCACTTCAGCCACT ATAATTATTGCTGTTCCCACAGGAATTAAAATTTTTAGTTGGCTTGCTACTTTGGGTGGAATAAAGTCTA ATAAATTAAGGCCTCTTGGCCTTTGATTTACAGGATTTTTATTTTTATTTACTATAGGTGGGTTAACTGG AATTATTCTTGGTAATTCTTCTGTAGATGTGTGTCTGCATGACACTTATTTTGTTGTTGCACATTTTCAT TATGTTTTATCAATAGGAATTATTTTTGCTATTGTAGGAGGAGT…
Syria	HM807537	MEAM1	GAAAATTAGAGGTATTTGGAAGGTTGGGTATAATTTATGCTATATTGACTATTGGT ATTCTAGGGTTTATTGTTTGAGGTCATCATATATTCACAGTTGGAATAGATGTAGATACTCGAGCTTATT TCACTTCAGCCACTATAATTATTGCTGTTCCCACAGGAATTAAAATTTTTAGTTGGCTTGCTACTTTGGG TGGAATAAAGTCTAATAAATTAAGGCCTCTTGGCCTTTGATTTACAGGATTTTTATTTTTATTTACTATA GGTGGGTTAACTGGAATTATTCTTGGTAATTCTTCTGTAGATGTGTGTCTGCATGACACTTATTTTGTTG TTGCACATTTTCATTATGTTTTATCAATAGGAATTATTTTTGCTATTGTAGGAGGAGT…
Cuba	FN821798	MEAM1	GAAAATTAGAG GTATTTGGAAGGTTGGGTATAATTTATGCTATATTGACTATTGGTATTCTAGGGTTTATTGTTTGAGGTC ATCATATATTCACAGTTGGAATAGATGTAGATACTCGAGCTTATTTCACTTCAGCCACTATAATTATTGC TGTTCCCACAGGAATTAAAATTTTTAGTTGGCTTGCTACTTTGGGTGGAATAAAGTCTAATAAATTAAGG CCTCTTGGCCTTTGATTTACAGGATTTTTATTTTTATTTACTATAGGTGGGTTAACTGGAATTATTCTTG GTAATTCTTCTGTAGATGTGTGTCTGCATGACACTTATTTTGTTGTTGCACATTTTCATTATGTTTTATC GATAGGAATTATTTTTGCTATTGTAGGAGGAG…
Trinidad and Tobago	FN821797	MEAM1	GAAAATTAGAG GTATTTGGAAGGTTGGGTATAATTTATGCTATATTGACTATTGGTATTCTAGGGTTTATTGTTTGAGGTC ATCATATATTCACAGTTGGAATAGATGTAGATACTCGAGCTTATTTCACTTCAGCCACTATAATTATTGC TGTTCCCACAGGAATTAAAATTTTTAGTTGGCTTGCTACTTTGGGTGGAATAAAGTCTAATAAATTAAGG CCTCTTGGCCTTTGATTTACAGGATTTTTATTTTTATTTACTATAGGTGGGTTAACTGGAATTATTCTTG GTAATTCTTCTGTAGATGTGTGTCTGCATGACACTTATTTTGTTGTTGCACATTTTCATTATGTTTTATC AATAGGAATTATTTTTGCTATTGTAGGAGGAG…
Senegal	JN119599	MEAM1	GAAAATTAGAGGTATTTGGAAGGTTGGGTATAATTTATGCTATATTGACTATTGGTATTCTAGGGTTTATTGTTTG AGGTCATCATATATTCACAGTTGGAATAGATGTAGATACTCGAGCTTATTTCACTTCAGCCACTATAATT ATTGCTGTTCCCACAGGAATTAAAATTTTTAGTTGGCTTGCTACTTTGGGTGGAATAAAGTCTAATAAAT TAAGGCCTCTTGGCCTTTGATTTACAGGATTTTTATTTTTATTTACTATAGGTGGGTTAACTGGAATTAT TCTTGGTAATTCTTCTGTAGATGTGTGTCTGCATGACACTTATTTTGTTGTTGCACATTTTCATTATGTT TTATCAATAGGAATTATTTTTGCTATTGTAGGAGGAGT…
United Arab Emirates (UAE)	DQ133382	MEAM1	GAAAATTAGAGGTATTTGGAAGGTTGGGTATAATTTATGCTA TACTGACTATTGGTATTCTAGGGTTTATTGTTTGAGGTCATCATATGTTCACAGTTGGAATAGATGTAGA TACTCGAGCTTATTTCACTTCAGCCACTATAATTATTGCTGTTCCCACAGGAATTAAAATTTTTAGTTGG CTTGCTACTTTGGGTGGAATAAAGTCTAATAAATTAAGGCCTCTTGGCCTTTGATTTACAGGATTTTTAT TTTTATTTACTATAGGTGGGTTAACTGGAATTATTCTTGGTAATTCTTCTGTAGATGTGTGTCTGCATGA CACTTATTTTGTTGTTGCACATTTTCATTATGTCTTATCAATAGGAATCATTTTTGCTATTGTAGGAGGA G…
Iran	GU086352	MEAM1	GAAAATTAGAGGTATTTGGAAGGTTGGGTATAATTTATGCTATACTGACTATTGGTATTCTAGGGTTTAT TGTTTGAGGTCATCATATATTCACAGTTGGAATAGATGTAGATACTCGAGCTTATTTCACTTCAGCCACT ATAATTATTGCTGTTCCCACAGGAATTAAAATTTTTAGTTGGCTTGCTACTTTGGGTGGAATAAAGTCTA ATAAATTAAGGCCTCTTGGCCTTTGATTTACAGGATTTTTATTTTTATTTACTATAGGTGGGTTAACTGG AATTATCCTTGGGAATTCTTCTGTAGATGTGTGTCTGCATGACACTTATTTTGTTGTTGCACATTTTCAT TATGTTTTATCAATAGGAATTATTTTTGCTATTGTAGGAGGAGT…
Kuwait	GU086356	MEAM1	GAAAATTAGAGGTATTTGGAAGGTTGGGTATAATTTATGCTATACTGACTATTGGTATTCTAGGGTTTAT TGTTTGAGGTCATCATATATTCACAGTTGGAATAGATGTAGATACTCGAGCTTATTTCACTTCAGCCACT ATAATTATTGCTGTTCCCACAGGAATTAAAATTTTTAGTTGGCTTGCTACTTTGGGTGGAATAAAGTCTA ATAAATTAAGGCCTCTTGGCCTTTGATTTACAGGATTTTTATTTTTATTTACTATAGGTGGGTTAACTGG AATTATCCTTGGGAATTCTTCTGTAGATGTGTGTCTGCATGACACTTATTTTGTTGTTGCACATTTTCAT TATGTCTTATCAATAGGAATTATTTTTGCTATTGTAGGAGGAGT…
Yemen	GU086343	MEAM1	GAAAATTAGAGGTATTTGGAAGGTTGGGTATAATTTATGCTATATTGACTATTGGTATTCTAGGGTTTAT TGTTTGAGGTCATCATATATTCACAGTTGGAATAGATGTAGATACTCGAGCTTATTTCACTTCAGCCACT ATAATTATTGCTGTTCCCACAGGAATTAAAATTTTTAGTTGGCTTGCTACTTTGGGTGGAATAAAGTCTA ATAAATTAAGGCCTCTTGGCCTTTGATTTACAGGATTTTTATTTTTATTTACTATAGGTGGGTTAACTGG AATTATCCTTAGGAATTCTTCTGTAGATGTGTGTCTGCATGACACTTATTTTGTTGTTGCACATTTTCAT TATGTCTTATCAATAGGAATTATTTTTGCTATTGTAGGAGGAGT…
Saudi Arabia	GU086345	MEAM1	GAAAATTAGAGGTATTTGGAAGGTTGGGTATAATTTATGCTATACTGACTATTGGTATTCTAGGGTTTAT TGTTTGAGGTCATCATATGTTCACAGTTGGAATAGATGTAGATACTCGAGCTTATTTCACTTCAGCCACT ATAATTATTGCTGTTCCCACAGGAATTAAAATTTTTAGTTGGCTTGCTACTTTGGGTGGAATAAAGTCTA ATAAATTAAGGCCTCTTGGCCTTTGATTTACAGGATTTTTATTTTTATTTACTATAGGTGGGTTAACTGG AATTATCCTTAGGAATTCTTCTGTAGATGTGTGTCTGCATGACACTTATTTTGTTGTTGCACATTTTCAT TATGTCTTATCAATAGGAATCATTTTTGCTATTGTAGGAGGAGT…
Iraq	HM070413	MEAM1	GAAAATTAGAGGTATTTGGAAGGTTGGGTATAATTTATGCTATACTGACTATTGGTATTCTAGGGTTTAT TGTTTGAGGTCATCATATATTCACAGTTGGAATAGATGTAGATACTCGAGCTTATTTCACTTCAGCCACT ATAATTATTGCTGTTCCCACAGGAATTAAAATTTTTAGTTGGCTTGCTACTTTGGGTGGAATAAAGTCTA ATAAATTAAGGCCTCTTGGCCTTTGATTTACAGGATTTTTATTTTTATTTACTATAGGTGGGTTAACTGG AATTATCCTTGGTAATTCTTCTGTAGATGTGTGTCTGCATGACACTTATTTTGTTGTTGCACATTTTCAT TATGTCTTATCAATAGGAATCATTTTTGCTATTGTAGGAGGAGT…
Pakistan	JQ964175	MEAM1	GAAAATTAGAGGTATTTGGAAGGTTGGGTATAATTTATGCTATATTGACTATTGGTATTCTAGGGTTTA TTGTTTGAGGTCATCATATATTCACAGTTGGAATAGATGTAGATACTCGAGCTTATTTCACTTCAGCCAC TATAATTATTGCTGTTCCCACAGGAATTAAAATTTTTAGTTGGCTTGCTACTTTGGGTGGAATAAAGTCT AATAAATTAAGGCCTCTTGGCCTTTGATTTACAGGATTTTTATTTTTATTTACTATAGGTGGGTTAACTG GAATTATTCTTGGTAATTCTTCTGTAGATGTGTGTCTGCATGACACTTATTTTGTTGTTGCACATTTTCA TTATGTCTTATCAATAGGAATCATTTTTGCTATTGTAGGAGGAGT…
France	AM180064	MEAM1	GAAAATTAGAG GTATTTGGAAGGTTGGGTATAATTTATGCTATATTGACTATTGGTATTCTAGGGTTTATTGTTTGAGGTC ATCATATATTCACAGTTGGAATAGATGTAGATACTCGAGCTTATTTCACTTCAGCCACTATAATTATTGC TGTTCCCACAGGAATTAAAATTTTTAGTTGGCTTGCTACTTTGGGTGGAATAAAGTCTAATAAATTAAGG CCTCTTGGCCTTTGATTTACAGGATTTTTATTTTTATTTACTATAGGTGGGTTAACTGGAATTATTCTTG GTAATTCTTCTGTAGATGTGTGTCTGCATGACACTTATTTTGTTGTTGCACATTTTCATTATGTTTTATC AATAGAAATTATTTTTGCTATTGTAGGAGGAG…
Greece	AM696208	MEAM1	GAAAATTAGAGGTATTTGGAAGGTTGGGTATAATTTATGCTATATTGACTATTGGTATTCTAGGGTTTAT TGTTTGAGGTCATCATATATTCACAGTTGGAATAGATGTAGATACTCGAGCTTATTTCACTTCAGCCACT ATAATTATTGCTGTTCCCACAGGAATTAAAATTTTTAGTTGGCTTGCTACTTTGGGTGGAATAAAGTCTA ATAAATTAAGGCCTCTTGGCCTTTGATTTACAGGATTTTTATTTTTATTTACTATAGGTGGGTTAACTGG AATTATTCTTGGTAATTCTTCTGTAGATGTGTGTCTGCATGACACTTATTTTGTTGTTGCACATTTTCAT TATGTTTTATCAATAGGAATTATTTTTGCTATTGTAGGAGGAGT…
Morocco	AJ517768	MEAM1	GAAAATTAGAG GTATTTGGAAGGTTGGGTATAATTTATGCTATATTGACTATTGGTATTCTAGGGTTTATTGTTTGAGGTC ATCATATATTCACAGTTGGAATAGATGTAGATACTCGAGCTTATTTCACTTCAGCCACTATAATTATTGC TGTTCCCACAGGAATTAAAATTTTTAGTTGGCTTGCTACTTTGGGTGGAATAAAGTCTAATAAATTAAGG CCTCTTGGCCTTTGATTTACAGGATTTTTATTTTTATTTACTATAGGTGGGTTAACTGGAATTATTCTTG GTAATTCTTCTGTAGATGTGTGTCTGCATGACACTTATTTTGTTGTTGCACATTTTCATTGTGTTTTATC AATAGGAATTATTTTTGCTATTGTAGGAGGAG…
Cyprus	DQ365873	MEAM1	GAAAATTAGAGGTATTTGGAAGGTTGGGTATAATTTATGCTATAT TGACTATTGGTATTCTAGGGTTTATTGTTTGAGGTCATCATATATTCACAGTTGGAATAGATGTAGATAC TCGAGCTTATTTCACTTCAGCCACTATAATTATTGCTGTTCCCACAGGAATTAAAATTTTTAGTTGGCTT GCTACTTTGGGTGGAATAAAGTCTAATAAATTAAGGCCTCTTGGCCTTTGATTTACAGGATTTTTATTTT TATTTACTATAGGTGGGTTAACTGGAATTATTCTTGGTAATTCTTCTGTAGATGTGTGTCTGCATGACAC TTATTTTGTTGTTGCACATTTTCATTATGTTTTATCAATAGGAATTATTTTTGCTATTGTAGGAGGAGT…
China	AJ557143	MEAM1	GAAAATTAGAGGTATTTGGAAGGTTGGGTATAATTTATGCTA TATTGACTATTGGTATTCTAGGGTTTATTGTTTGAGGTCATCATATATTCACAGTTGGAATAGATGTAGA TACTCGAGCTTATTTCACTTCAGCCACTATAATTATTGCTGTTCCCACAGGAATTAAAATTTTTAGTTGG CTTGCTACTTTGGGTGGAATAAAGTCTAATAAATTAAGGCCTCTTGGCCTTTGATTTACAGGATTTTTAT TTTTATTTACTATAGGTGGGTTAACTGGAATTATTCTTGGTAATTCTTCTGTAGATGTGTGTCTGCATGA CACTTATTTTGTTGTTGCACATTTTCATTATGTTTTATCAATAGGAATTATTTTTGCTATTGTAGGAGGA G…
Spain	GU086348	MEAM1	GAAAATTAGAGGTATTTGGAAGGTTGGGTATAATTTATGCTATATTGACTATTGGTATTCTAGGGTTTAT TGTTTGAGGTCATCATATATTCACAGTTGGAATAGATGTAGATACTCGAGCTTATTTCACTTCAGCCACT ATAATTATTGCTGTTCCCACAGGAATTAAAATTTTTAGTTGGCTTGCTACTTTGGGTGGAATAAAGTCTA ATAAATTAAGGCCTCTTGGCCTTTGATTTACAGGATTTTTATTTTTATTTACTATAGGTGGGTTAACTGG AATTATTCTTGGTAATTCTTCTGTAGATGTGTGTCTGCATGACACTTATTTTGTTGTTGCACATTTTCAT TATGTTTTATCAATAGGAATTATTTTTGCTATTGTAGGAGGAGT…
Italy	FN557459	MEAM1	GAAAATTAGAGGTATTTGGAAGGTTGGGTATAATTTATGCTATATTGACTATTGGTA TTCTAGGGTTTATTGTTTGAGGTCATCATATATTCACAGTTGGAATAGATGTAGATACTCGAGCTTATTT CACTTCAGCCACTATAATTATTGCTGTTCCCACAGGAATTAAAATTTTTAGTTGGCTTGCTACTTTGGGT GGAATAAAGTCTAATAAATTAAGGCCTCTTGGCCTTTGATTTACAGGATTTTTATTTTTATTTACTATAG GTGGGTTAACTGGAATTATTCTTGGTAATTCTTCTGTAGATGTGTGTCTGCATGACACTTATTTTATTGT TGCACATTTTCATTATGTTTTATCAATAGGAATTATTTTTGCTATTGTAGGAGGAGT…
Reunion	AJ550174	MEAM1	GAAAATTAGAG GTATTTGGAAGGTTGGGTATAATTTATGCTATATTGACTATTGGTATTCTAGGGTTTATTGTTTGAGGTC ATCATATATTCACAGTTGGAATAGATGTAGATACTCGAGCTTATTTCACTTCAGCCACTATAATTATTGC TGTTTCCACAGGAATTAAAATTTTTAGTTGGCTTGCTACTTTGGGTGGAATAAAGTCTAATAAATTAAGG CCTCTTGGCCTTTGATTTACAGGATTTTTATTTTTATTTACTATAGGTGGGTTAACTGGAATTATTCTTG GTAATTCTTCTGTAGATGTGTGTCTGCATGACACTTATTTTGTTGTTGCACATTTTCATTATGTTTTATC AATAGGAATTATTTTTGCTATTGTAGGAGGAG…
Brazil	KF991615	MEAM1	GAAAATTAGAGGTATTTGGAAGGTTGGGTATAATTTATGCTATATTGACTATTGGTATTCTAGGGTTTAT TGTTTGAGGTCATCATATATTCACAGTTGGAATAGATGTAGATACTCGAGCTTATTTCACTTCAGCCACT ATAATTATTGCTGTTCCCACAGGAATTAAAATTTTTAGTTGGCTTGCTACTTTGGGTGGAATAAAGTCTA ATAAATTAAGGCCTCTTGGCCTTTGATTTACAGGATTTTTATTTTTATTTACTATAGGTGGGTTAACTGG AATTATTCTTGGTAATTCTTCTGTAGATGTGTGTCTGCATGACACTTATTTTGTTGTTGCACATTTTCAT TATGTTTTATCAATAGGAATTATTTTTGCTATTGTAGGAGGAGT…
Guatemala	EU881712	MEAM1	GAAAATTAGAGGTATTTGGAAGGTTGGGTATAATTTATGCTATATTGACTAT TGGTATTCTAGGGTTTATTGTTTGAGGTCATCATATATTCACAGTTGGAATAGATGTAGATACTCGAGCT TATTTCACTTCAGCCACTATAATTATTGCTGTTCCCACAGGAATTAAAATTTTTAGTTGGCTTGCTACTT TGGGTGGAATAAAGTCTAATAAATTAAGGCCTCTTGGCCTTTGATTTACAGGATTTTTATTTTTATTTAC TATAGGTGGGTTAACTGGAATTATTCTTGGTAATTCTTCTGTAGATGTGTGTCTGCATGACACTTATTTT GTTGTTGCACATTTTCATTATGTTTTATCAATAGGAATTATTTTTGCTATTGTAGGAGGAGT…
Mayotte	AJ550173	MEAM1	GAAAATTAGAG GTATTTGGAAGGTTGGGTATAATTTATGCTATATTGACTATTGGTATTCTAGGGTTTATTGTTTGAGGTC ATCATATATTCACAGTTGGAATAGATGTAGATACTCGAGCTTATTTCACTTCAGCCACTATAATTATTGC TGTTCCCACAGGAATTAAAATTTTTAGTTGGCTTGTTACTTTGGGTGGAATAAAGTCTAATAAATTAAGG CCTCTTGGCCTTTGATTTACAGGATTTTTATTTTTATTTACTATAGGTGGGTTAACTGGAATTATTCTTG GTAATTCTTCTGTAGATGTGTGTCTGCATGACACTTATTTTGTTGTTGCACATTTTCATTATGTTTTATC AATAGGAATTATTTTTGCTATTGTAGGAGGAG…
USA	HM070411	MEAM1	GAAAATTAGAGGTATTTGGAAGGTTGGGTATAATTTATGCTATATTGACTATTGGTATTCTAGGGTTTAT TGTTTGAGGTCATCATATATTCACAGTTGGAATAGATGTAGATACTCGAGCTTATTTCACTTCAGCCACT ATAATTATTGCTGTTCCCACAGGAATTAAAATTTTTAGTTGGCTTGCTACTTTGGGTGGAATAAAGTCTA ATAAATTAAGGCCTCTTGGCCTTTGATTTACAGGATTTTTATTTTTATTTACTATAGGTGGGTTAACTGG AATTATTCTTGGTAATTCTTCTGTAGATGTGTGTCTGCATGACACTTATTTTGTTGTTGCACATTTTCAT TATGTTTTATCAATAGGAATTATTTTTGCTATTGTAGGAGGAGT…
Tunisia	KF954118	MEAM1	GAAAATTAGAGGTATTTGGAAGGTTGGGTATAATTTATGCTATATTGACTATTGGT ATTCTAGGGTTTATTGTTTGAGGTCATCATATATTCACAGTTGGAATAGATGTAGATACTCGAGCTTATT TCACTTCAGCCACTATAATTATTGCTGTTCCCACAGGAATTAAAATTTTTAGTTGGCTTGCTACTTTGGG TGGAATAAAGTCTAATAAATTAAGGCCTCTTGGCCTTTGATTTACAGGATTTTTATTTTTATTTACTATA GGTGGGTTAACTGGAATTATTCTTGGTAATTCTTCTGTAGATGTGTGTCTGCATGACACTTATTTTGTTG TTGCACATTTTCATTATGTTTTATCAATAGGAATTATTTTTGCTATTGTAGGAGGAGT…
South Korea	DQ174538	MEAM1	GAAAATTAGAGGTATTTGGAAGGTTGGGTATAATTTATGCTATATTGACTATTGGTAT TCTAGGGTTTATTGTTTGAGGTCATCATATATTCACAGTTGGAATAGATGTAGATACTCGAGCTTATTTC ACTTCAGCCACTATAATTATTGCTGTTCCCACAGGAATTAAAATTTTTAGTTGGCTTGCTACTTTGGGTG GAATAAAGTCTAATAAATTAAGGCCTCTTGGCCTTTGATTTACAGGATTTTTATTTTTATTTACTATAGG TGGGTTAACTGGAATTATTCTTGGTAATTCTTCTGTAGATGTGTGTCTGCATGACACTTATTTTGTTGTT GCACATTTTCATTATGTTTTATCAATAGGAATTATTTTTGCTATTGTAGGAGGAGT…
Turkey	DQ130062	MEAM1	GAAAATTAGAGGTATTTGGAAGGTTGGGTATAATTTATGCTATAT TGACTATTGGTATTCTAGGGTTTATTGTTTGAGGTCATCATATATTCACAGTTGGAATAGATGTAGATAC TCGAGCTTATTTCACTTCAGCCACTATAATTATTGCTGTTCCCACAGGAATTAAAATTTTTAGTTGGCTT GCTACTTTGGGTGGAATAAAGTCTAATAAATTAAGGCCTCTTGGCCTTTGATTTACAGGATTTTTATTTT TATTTACTATAGGTGGGTTAACTGGAATTATTCTTGGTAATTCTTCTGTAGATGTGTGTCTGCATGACAC TTATTTTGTTGTTGCACATTTTCATTATGTTTTATCAATAGGAATTATTTTTGCTATTGTAGGAGGAGT…
Dominican Republic	GU086349	MEAM1	GGAAATTTGGGGGTTTTGGAAGGTTGGGTATAATTTATGCTATATTGACTATTGGTATTCTAGGGTTTAT TGTTTGAGGTCATCATATATTCACAGTTGGAATAGATGTAGATACTCGAGCTTATTTCACTTCAGCCACT ATAATTATTGCTGTTCCCACAGGAATTAAAATTTTTAGTTGGCTTGCTACTTTGGGTGGAATAAAGTCTA ATAAATTAAGGCCTCTTGGCCTTTGATTTACAGGATTTTTATTTTTATTTACTATAGGTGGGTTAACTGG AATTATTCTTGGTAATTCTTCTGTAGATGTGTGTCTGCATGACACTTATTTTGTTGTTGCACATTTTCAT TATGTTTTATCAATAGGAATTATTTTTGCTATTGTAGGAGGAGT…
India	HQ268811	MEAM1	GAAAATTAGAG GTATTCGGAAGGTTGGGTATAATTTATGCTATATTGACTATTGGTATTCTAGGGTTTATTGTTTGAGGTC ATCATATATTCACAGTTGGAATAGATGTAGATACTCGAGCTTATTTCACTTCAGCCACTATAATTATTGC TGTTCCCACAGGAATTAAAATTTTTAGTTGGCTTGCTACTTGGGGTGGAATAAAGTCTAATAAATTAAGG CCTCTTGGCCTTTGATTTACAGGTTTTTTATTTTTATTTACTATAGGTGGGTTAACTGGAATTATTCTTG GTAATTCTTCTGTAGATGTGTGTCTGCATGACACTTATTTTGTTGTTGCACATTTTCATTATGTTTTATC AATAGGAATTATTTTTGCTATTGTAGGAGGAG…
Japan	AB908067	MEAM1	GAAAATTAGAGGTATTTGGAAGGTTGGGTATAATTTATGCTA TATTGACTATTGGTATTCTAGGGTTTATTGTTTGAGGTCATCATATATTCACAGTTGGAATAGATGTAGA TACTCGAGCTTATTTCACTTCAGCCACTATAATTATTGCTGTTCCCACAGGAATTAAAATTTTTAGTTGG CTTGCTACTTTGGGTGGAATAAAGTCTAATAAATTAAGGCCTCTTGGCCTTTGATTTACAGGATTTTTAT TTTTATTTACTATAGGTGGGTTAACTGGAATTATTCTTGGTAATTCTTCTGTAGATGTGTGTCTGCATGA CACTTATTTTGTTGTTGCACATTTTCATTATGTTTTATCAATAGGAATTATTTTTGCTATTGTAGGAGGA G…
Mexico	JF754918	MEAM1	GAAAATTAGAGGTATTTGGAAGGTTGGGCATAATTTATGCTATATTGACTATTGGTATTCTAGGGTTTATTGTTTGAGGTCATCATATATTCACAGTTGGAATAGATGT AGATACTCGAGCTTATTTCACTTCAGCCACTATAATTATTGCTGTTCCCACAGGAATTAAAATTTTTAGT TGGCTTGCTACTTTGGGTGGAATAAAGTCTAATAAATTAAGGCCTCTTGGCCTTTGATTTACAGGATTTT TATTTTTATTTACTATAGGTGGGTTAACTGGAATTATTCTTGGTAATTCTTCTGTAGATGTGTGTCTGCA TGACACTTATTTTGTTGTTGCACATTTTCATTATGTTTTATCAATAGGAATTATTTTTGCTATTGTAGGA GGAGT…
Argentina	AF340215	MEAM1	GAAAATTAGAGGTATTTGGAAGGTTGGGTATAATTTATGCTA TATTGACTATTGGTATTCTAGGGTTTATTGTTTGAGGTCATCATATATTCACAGTTGGAATAGATGTAGA TACTCGAGCTTATTTCACTTCAGCCACTATAATTATTGCTGTTCCCACAGGAATTAAAATTTTTAGTTGG CTTGCTACTTTGGGTGGAATAAAGTCTAATAAATTAAGGCCTCTTGGCCTTTGATTTACAGGATTTTTAT TTTTATTTACTATAGGTGGGTTAACTGGAATTATTCTTGGTAATTCTTCTGTAGATGTGTGTCTGCATGA CACTTATTTTGTTGTTGCACATTTTCATTATGTTTTATCAATAGGAATTATTTTTGCTATTGTAGGAGGA G…
Canada	HQ198730	MEAM1	GAAAATTAGAG GTATTTGGAAGGTTGGGTATAATTTATGCTATATTGACTATTGGTATTCTAGGGTTTATTGTTTGAGGTCATCATATATTCACAGTTGGAATAGAT GTAGATACTCGAGCTTATTTCACTTCAGCCACTATAATTATTGCTGTTCCCACAGGAATTAAAATTTTTA GTTGGCTTGCTACTTTGGGTGGAATAAAGTCTAATAAATTAAGGCCTCTTGGCCTTTGATTTACAGGATT TTTATTTTTATTTACTATAGGTGGGTTAACTGGAATTATTCTTGGTAATTCTTCTGTAGATGTGTGTCTG CATGACACTTATTTTGTTGTTGCACATTTTCATTATGTTTTATCAATAGGAATTATTTTTGCTATTGTAG GAGGAG…
Israel	FN557471	MEAM1	GAAAATTAGAGGTATTTGGAAGGTTGGGTATAATTTATGCTATATTGACTATTGGTA TTCTAGGGTTTATTGTTTGAGGTCATCATATATTCACAGTTGGAATAGATGTAGATACTCGAGCTTATTT CACTTCAGCCACTATAATTATTGCTGTTCCCACAGGAATTAAAATTTTTAGTTGGCTTGCTACCTTGGGT GGAATAAAGTCTAATAAATTAAGGCCTCTTGGCCTTTGATTTACAGGATTTTTATTTTTATTTACTATAG GTGGGTTAACTGGAATTATTCTTGGTAATTCTTCTGTAGATGTGTGTCTGCATGACACTTATTTTGTTGT TGCACATTTTCATTATGTTTTATCAATAGGAATTATTTTTGCTATTGTAGGAGGAGT…
Netherlands Antilles	EU760750	MEAM1	GAAAATTAGAGGTATTTGGAAGGTTGGGTATAATTTATGC TATATTGACTATTGGTATTCTAGGGTTTATTGTTTGAGGTCATCATATATTCACAGTTGGAATAGATGTA GATACTCGAGCTTATTTCACTTCAGCCACTATAATTATTGCTGTTCCCACAGGAATTAAAATTTTTAGTT GGCTTGCTACTTTGGGTGGAATAAAGTCTAATAAATTAAGGCCTCTTGGCCTTTGATTTACAGGATTTTT ATTTTTATTTACTATAGGTGGGTTAACTGGAATTATTCTTGGTAATTCTTCTGTAGATGTGTGTCTGCAT GACACTTATTTTGTTGTTGCACATTTTCATTATGTTTTATCAATAGGAATTATTTTTGCTATTGTAGGAG GAG…
South Africa	JN104709	MEAM1	GAAAATTAGAGGTATTTGGAAGGTTGGGTATAATTTATGCTATATTGACTATTGGTATTCTAGGGTTTATTGTTTGAGGTCATCATATATTCA CAGTTGGAATAGATGTAGATACTCGAGCTTATTTCACTTCAGCCACTATAATTATTGCTGTTCCCACAGG AATTAAAATTTTTAGTTGGCTTGCTACTTTGGGTGGAATAAAGTCTAATAAATTAAGGCCTCTTGGCCTT TGATTTACAGGATTTTTATTTTTATTTACTATAGGTGGGTTAACTGGAATTATTCTTGGTAATTCTTCTG TAGATGTGTGTCTGCATGACACTTATTTTGTTGTTGCACATTTTCATTATGTTTTATCAATAGGAATTAT TTTTGCTATTGTAGGAGGAGT…
Egypt	GU977250	MEAM1	GAAAATTAGAGGTATTTGGAAGGTTGGGTATAATTTATGCTATATTGACTATTGGTATTCTAGGGTTTAT TGTTTGAGGTCATCATATATTCACAGTTGGAATAGATGTAGATACTCGAGCTTATTTCACTTCAGCCACT ATAATTATTGCTGTTCCCACAGGAATTAAAATTTTTAGTTGGCTTGCTACTTTGGGTGGAATAAAGTCTA ATAAATTAAGGCCTCTTGGCCTTTGATTTACAGGATTTTTATTTTTATTTACTATAGGTGGGTTAACTGG AATTATTCTTGGTAATTCTTCTGTAGATGTGTGTCTGCATGACACTTATTTTGTTGTTGCACATTTTCAT TATGTTTTATCAATAGGAATTATTTTTGCTATTGTAGGAGGAGT…
Venezuela	GQ855214	MEAM1	GAAAATTAGAG GTATTTGGAAGGTTGGGTATAATTTATGCTATATTGACTATTGGTATTCTAGGGTTTATTGTTTGAGGTCATCATATATTCACAGTTGGAATAGATGTAGATACTCGAGCTTATTTCACTTCAGC CACTATAATTATTGCTGTTCCCACAGGAATTAAAATTTTTAGTTGGCTTGCTACTTTGGGTGGAATAAAG TCTAATAAATTAAGGCCTCTTGGCCTTTGATTTACAGGATTTTTATTTTTATTTACTATAGGTGGGTTAA CTGGAATTATTCTTGGTAATTCTTCTGTAGATGTGTGTCTGCATGACACTTATTTTGTTGTTGCACATTT TCATTATGTTTTATCAATAGGAATTATTTTTGCTATTGTAGGAGGAGT…
Taiwan	DQ174530	MEAM1	GAAAATTAGAGGTATTTGGAAGGTTGGGTATAATTTATGCTATATTGACTATTGGTAT TCTAGGGTTTATTGTTTGAGGTCATCATATATTCACAGTTGGAATAGATGTAGATACTCGAGCTTATTTC ACTTCAGCCACTATAATTATTGCTGTTCCCACAGGAATTAAAATTTTTAGTTGGCTTGCTACTTTGGGTG GAATAAAGTCTAATAAATTAAGGCCTCTTGGCCTTTGATTTACAGGATTTTTATTTTTATTTACTATAGG TGGGTTAACTGGAATTATTCTTGGTAATTCTTCTGTAGATGTGTGTCTGCATGACACTTATTTTGTTGTT GCACATTTTCATTATGTTTTATCAATAGGAATTATTTTTGCTATTGTAGGGGGAGT…
Jordan	KC789927	MEAM1	GAAAATTAGAG GTATTTGGAAGGTTGGGTATAATTTATGCTATATTGACTATTGGTATTCTAGGGTTTATTGTTTGAGGTC ATCATATATTCACAGTTGGAATAGATGTAGATACTCGAGCTTATTTCACTTCAGCCACTATAATTATTGC TGTTCCCACCGGAATTAAAATTTTTAGTTGGCTTGCTACTTTGGGTGGAATAAAGTCTAATAAATTAAGG CCTCTTGGCCTTTGATTTACAGGATTTTTATTTTTATTTACTATAGGTGGGTTAACTGGAATTATTCTTG GTAATTCTTCTGTAGATGTGTGTCTGCATGACACTTATTTTGTTGTTGCACATTTTCATTATGTTTTATC AATAGGAATTATTTTTGCTATTGTAGGAGGAG…
Reunion	AJ550177	MEAM2	GAAAATTAGAGGTATTTGGAAGGTTGGGTATAATTTATGCTATATTGACTATTGGCATCT TAGGATTTATTGTTTGAGGTCATCATATATTTACAGTTGGAATAGATGTAGATACTCGAG CTTATTTCACTTCAGCTACTATGATTATTGCTGTTCCCACAGGAATTAAAATTTTTAGTT GGCTTGCTACTTTGGGTGGAATAAAGTCTAATAAATTCAGGCCTCTTGGCCTTTGATTTA CAGGATTTTTATTTTTATTTATTATAGGCGGATTAACTGGAATTATTCTTGGCAATTCTT CTGTAGATGTGTGTTTGCATGACACTTATTTTGTTGTTGCACATTTTCATTATGTTTTAT CAATAGGAATTATTTTTGCTATTGTGGGAGGAG…
Japan	AB308110	MEAM2	GAAAATTAGAGGTATTTGGAAGGTTGGGTATAATTTATGCTA TATTGACTATTGGCATCTTAGGATTTATTGTTTGAGGTCATCATATATTTACAGTTGGAATAGATGTAGA TACTCGAGCTTATTTCACTTCAGCTACTATGATTATTGCTGTTCCCACAGGAATTAAAATTTTTAGTTGG CTTGCTACTTTGGGTGGAATAAAGTCTAATAAATTCAGGCCTCTTGGCCTTTGATTTACAGGATTTTTAT TTTTATTTACTATAGGCGGATTAACTGGAATTATTCTTGGCAATTCTTCTGTAGATGTGTGTTTGCATGA CACTTATTTTGTTGTTGCACATTTTCATTATGTTTTATCAATAGGAATTATTTTTGCTATTGTGGGAGGA G…
India	KJ787661	MEAM K	GAAAACTAGAGGTATTTGGAAGGTTGGGTATAATTTATGCTATATTGACTATTGGTATTCTAGGGTTTATTGTTTGAGGTC ATCATATATTCACAGTTGGAATAGATGTAGATACTCGAGCTTATTTCACTTCAGCCACTATAATTATTGC TGTTCCCACAGGAATTAAAATTTTTAGTTGGCTTGCTACTTTGGGTGGGATAAAGTCTAATAAATTAAGG CCTCTTGGCCTTTGATTTACAGGATTTTTATTTTTATTTACTATAGGTGGGTTAACTGGAATTATTCTTG GTAATTCTTCTGTAGATGTGTGTCTGCATGACACTTATTTTGTTGTTGCACATTTTCATTATGTTTTATC AATAGGAATTATTTTTGCTATTGTAGGAGGAGT…
Taiwan	DQ174528	Asia III	GGAACCTTGAGGTATTTGGCAGGTTAGGAATAATTTATGCTATAATAACTATTGGCATTC TAGGTTTTATTGTTTGAGGTCATCATATATTTACTGTTGGGATGGATGTTGATACTCGAG CTTATTTTACCTCAGCTACTATGGTTATTGCTGTTCCAACTGGGATTAAAATTTTCAGGT GGCTTGCCACTTTAGGTGGAATAAAATCTAATAAATTTAGGCCGTTAGTGCTTTGATTTA CAGGATTTTTATTTTTATTTACTATGGGTGGATTAACGGGGATTATTCTTGGCAATTCTT CTGTTGATGTTTGCTTACACGATACCTATTTTGTTGTTGCTCACTTTCATTATGTTTTAT CCATGGGAATTATTTTTGCTATTATGGGAGGTC…
Japan	AB440792	Asia III	GGAAACTTGAGGTATTCGGCAGGTTAGGAATAATTTACGCTA TAATAACTATTGGCATTCTAGGTTTTATTGTTTGAGGTCATCATATATTTACTGTTGGGATGGATGTTGA TACTCGAGCTTATTTTACCTCAGCTACTATGGTTATTGCTGTTCCAACTGGGATTAAAATTTTCAGGTGG CTTGCCACTTTAGGTGGAATAAAATCTAATAAATTTAGGCCGTTAGTGCTTTGATTTACAGGATTTTTAT TTTTATTTACTATGGGTGGATTAACGGGGATTATTCTTGGCAATTCTTCTGTTGATGTTTGCTTACACGA TACCTATTTTGTTGTTGCTCACTTTCATTATGTTTTATCCATGGGAATTATTTTTGCTATTATGGGAGGT C…
France	HQ621757	Indain Ocean	GGAAATTGGAG GTATTTGGAAGGTTGGGTATAATTTATGCTATATTAACTATTGGCATCTTGGGGTTTATTGTTTGAGGTCACCATATATTTACAGTTGGAA TAGATGTAGATACTCGAGCTTATTTTACCTCAGCTACTATGATTATTGCTGTTCCTACAGGAATTAAAAT TTTCAGTTGGCTTGCTACTTTGGGTGGAATAAAGTCTAATAAATTCAGGCCTCTTGGCCTTTGGTTCACA GGATTTTTATTTTTATTTACTATGGGTGGATTAACTGGAATTATTCTTGGTAACTCTTCTGTAGATGTAT GTTTGCACGATACTTATTTTGTTGTTGCACATTTTCATTATGTTTTATCAATAGGAATCATTTTTGCTAT TGTAGGAGGAG…
Seychelles	AJ550182	Indain Ocean	GGAAATTGGAG GTATTTGGAAGGTTGGGTATAATTTATGCTATATTAACTATTGGCATTTTGGGGTTTATTGTTTGAGGTC ACCATATATTTACAGTTGGAATAGATGTAGATACTCGAGCTTATTTTACCTCAGCTACTATGATTATTGC TGTTCCTACAGGAATTAAAATTTTCAGTTGGCTTGCTACTTTGGGTGGAATAAAGTCTAATAAATTCAGG CCTCTTGGCCTTTGGTTCACAGGATTTTTATTTTTATTTACTATGGGTGGATTAACTGGAATTATTCTTG GTAACTCTTCTGTAGATGTATGTTTACACGATACTTATTTTGTTGTTGCACATTTCCATTATGTTTTATC AATAGGAATCATTTTTGCTATTGTAGGAGGAG…
Reunion	AJ550180	Indain Ocean	GGAAATTGGAG GTATTTGGAAGGTTGGGTATAATTTATGCTATATTAACTATTGGCATCTTGGGGTTTATTGTCTGAGGTC ACCATATATTTACAGTTGGAATAGATGTAGATACTCGAGCTTATTTTACCTTAGCTACTATGATTATTGC TGTTCCTACAGGAATTAAAATTTTCAGTTGGCTTGCTACTTTGGGTGGAATAAAGTCTAATAAATTCAGG CCTCTTGGCCTTTGGTTCACAGGATTTTTATTTTTATTTACTATGGGTGGATTAACTGGAATTATTCTTG GTAACTCTTCTGTAGATGTATGTTTGCACGATACTTATTTTGTTGTTGCACATTTTCATCATGTTTTATC AATAGGAATCATTTTTGCTATTGTAGGAGGAG…
Mauritius	AJ550172	Indain Ocean	GGAAATTGGAG GTATTTGGAAGGTTGGGTATAATTTATGCTATATTAACTATTGGCATCTTGGGGTTTATTGTTTGAGGTC ACCATATATTTACAGTTGGAATAGATGTAGATACTCGAGCTTATTTTACCTCAGCTACTATGATTATTGC TGTTCCTACAGGAATTAAAATTTTCAGTTGGCTTGCTACTTTGGGTGGAATAAAGTCTAATAAATTCAGG CCTCTTGGCCTTTGGTTCACAGGATTTTTATTTTTATTTACTATGGGTGGATTAACTGGAATTATTCTTG GTAACTCTTCTGTAGATGTATGTTTGCACGATACTTATTTTGTTGTTGCACATTTTCATTATGTTTTATC AATAGGAATCATTTTTGCTATTGTAGGAGGAG…
Madagascar	AJ550171	Indain Ocean	GGAAATTGGAGGTATTTGGAAGGTTGGGTATAATTTATGCTATATTAACTATTGGCATCT TGGGGTTTATTGTTTGAGGTCACCATATATTTACAGTTGGAATAGATGTAGATACTCGAG CTTATTTTACCTCAGCTACTATGATTATTGCTGTTCCTACAGGAATTAAAATTTTCAGTT GGCTTGCTACTTTGGGTGGAATAAAGTCTAATAAATTCAGGCCTCTTGGCCTTTGGTTCA CAGGATTTTTATTTTTATTTACTATGGGTGGATTAACTGGAATTATTCTTGGTAACTCTT CTGTAGATGTATGTTTGCACGATACTTATTTTGTTGTTGCACATTTTCATTATGTTTTAT CAATAGGAATCATTTTTGCTATTGTAGGAGGAG…
Uganda	KF425632	Indain Ocean	GGAAATTGGAGGTATTTGGAAGGTTGGGTATAATTTATGCTATATTAACTA TTGGCATCTTGGGGTTTATTGTTTGAGGTCACCATATATTTACAGTTGGAATAGATGTAGATACTCGAGC TTATTTTACCTCAGCTACTATGATTATTGCTGTTCCTACAGGAATTAAAATTTTCAGTTGGCTTGCTACT TTGGGTGGAATAAAGTCTAATAAATTCAGGCCTCTTGGCCTTTGGTTCACAGGATTTTTATTTTTATTTA CTATGGGTGGATTAACTGGAATTATTCTTGGTAACTCTTCTGTAGATGTATGTTTGCACGATACTTATTT TGTTGTTGCACATTTTCATTATGTTTTATCAATAGGAATCATTTTTGCTATTGTAGGAGGAGT…
Tanzania	KF425620	MED	GAAAATTAGAGGTATTTGGAAAGTTGGGTATTGTCTATGCTATATTGACTA TTGGTATCTTAGGGTTTATCGTTTGAGGTCATCATATATTTACAGTTGGAATGGATGTAGATACTCGAGC CTATTTTACTTCAGCTACTATGATTATTGCTGTTCCTACAGGAATTAAAATTTTTAGTTGGCTTGCTACT TTGGGTGGGATAAAGTCTAATAAATTCAGGCCCCTTGGCCTTTGATTTACAGGATTTTTATTTCTATTTA CTATAGGCGGATTAACTGGAATTATTCTTGGTAATTCTTCTGTAGATGTGTGTTTGCATGACACTTATTT TGTTGTTGCACACTTTCATTATGTTTTATCAATAGGAATTATTTTTGCTATTATAGGAGGAGT…
Japan	AB204579	MED	GAAAATTAGAGGTATTTGGAAGGTTGGGCATAATTTATGCTA TATTGACTATTGGTATCTTAGGGTTTATTGTTTGAGGACATCATATATTTACAGTTGGAATAGATGTAGA TACTCGAGCTTATTTCACTTCAGCTACTATGATTATTGCCGTTCCTACAGGAATTAAAATTTTTAGTTGG CTTGCTACTTTGGGTGGAATAAAGTCCAATAAATTCAGGCCCCTTGGCCTTTGATTTACAGGATTTTTAT TTTTATTTACTATAGGTGGATTAACTGGAATTATTCTTGGTAACTCTTCTGTAGATGTGTGTTTGCATGA CACTTATTTTGTTGTTGCGCATTTTCATTATGTCTTATCAATAGGAATTATTTTTGCTATTGTAGGAGGA G…
South Africa	JN104710	MED	GAAAATTAGAGGTATTTGGAAGGTTGGGCATAATTTATGCTATATTGACTATTGGTATCTTAGGGTTTATTGTTTGAGGACATCATATATTTA CAGTTGGAATAGATGTAGATACTCGAGCTTATTTCACTTCAGCTACTATGATTATTGCCGTTCCTACAGG AATTAAAATTTTTAGTTGGCTTGCTACTTTGGGTGGAATAAAGTCCAATAAATTCAGGCCCCTTGGCCTT TGATTTACAGGATTTTTATTTTTATTTACTATAGGTGGATTAACTGGAATTATTCTTGGTAACTCTTCTG TAGATGTGTGTTTGCATGACACTTATTTTGTTGTTGCGCATTTTCATTATGTCTTATCAATAGGAATTAT TTTTGCTATTGTAGGAGGAGT…
Tunisia	KF870532	MED	GAAAATTAGAGGTATTTGGAAGGTTGGGCATAATTTATGCTATATTGACTATTGGT ATCTTAGGGTTTATTGTTTGAGGACATCATATATTTACAGTTGGAATAGATGTAGATACTCGAGCTTATT TCACTTCAGCTACTATGATTATTGCCGTTCCTACAGGAATTAAAATTTTTAGTTGGCTTGCTACTTTGGG TGGAATAAAGTCCAATAAATTCAGGCCCCTTGGCCTTTGATTTACAGGATTTTTATTTTTATTTACTATA GGTGGATTAACTGGAATTATTCTTGGTAACTCTTCTGTAGATGTGTGTTTGCATGACACTTATTTTGTTG TTGCGCATTTTCATTATGTCTTATCAATAGGAATTATTTTTGCTATTGTAGGAGGAGT…
Egypt	GU977248	MED	GAAAATTAGAGGTATTTGGAAGGTTGGGCATAATTTACGCTATATTGACTATTGGTATCTTAGGGTTTAT TGTTTGAGGACATCATATATTTACAGTTGGAATAGATGTAGATACTCGAGCTTATTTCACTTCAGCTACT ATGATTATTGCCGTTCCTACAGGAATTAAAATTTTTAGTTGGCTTGCTACTTTGGGTGGAATAAAGTCCA ATAAATTCAGGCCCCTTGGCCTTTGATTTACAGGATTTTTATTTTTATTTACTATAGGTGGATTAACTGG AATTATTCTTGGTAACTCTTCTGTAGATGTGTGTTTGCATGACACTTATTTTGTTGTTGCGCATTTTCAT TATGTCTTATCAATAGGAATTATTTTTGCTATTGTAGGAGGAGT…
Czech Republic	GU086330	MED	GAAAATTAGAGGTATTTGGAAGGTTGGGTATAATTTATGCTATATTGACTATTGGTATCTTAGGGTTTAT TGTTTGAGGACATCATATATTTACAGTTGGAATAGATGTAGATACTCGAGCTTATTTCACTTCAGCTACT ATGATTATTGCCGTTCCTACAGGAATTAAAATTTTTAGTTGGCTTGCTACTTTGGGTGGAATAAAGTCCA ATAAATTCAGGCCTCTTGGCCTTTGATTTACAGGATTTTTATTTTTATTTACTATAGGTGGATTAACTGG AATTATTCTTGGTAACTCTTCTGTAGATGTGTGTTTGCATGACACTTATTTTGTTGTTGCGCATTTTCAT TATGTCTTATCAATAGGAATTATTTTTGCTATTGTAGGAGGAGT…
Netherlands	DQ174541	MED	GAAAATTAGAGGTATTTGGAAGGTTGGGTATAATTTATGCTATATTGACTATTGGTAT CTTAGGGTTTATTGTTTGAGGACATCATATATTTACAGTTGGAATAGATGTAGATACTCGAGCTTATTTC ACTTCAGCTACTATGATTATTGCCGTTCCTACAGGAATTAAAATTTTTAGTTGGCTTGCTACTTTGGGTG GAATAAAGTCCAATAAATTCAGGCCTCTTGGCCTTTGATTTACAGGATTTTTATTTTTATTTACTATAGG TGGATTAACTGGAATTATTCTTGGTAACTCTTCTGTAGATGTGTGTTTGCATGACACTTATTTTGTTGTT GCGCATTTTCATTATGTCTTATCAATAGGAATTATTTTTGCTATTGTAGGAGGAGT…
Uruguay	EU760761	MED	GAAAATTAGAGGTATTTGGGAGGTTGGGGATAATTTATGC TATATTGACTATTGGTATCTTAGGGTTTATTGTTTGAGGACATCATATATTTACAGTTGGAATAGATGTA GATACTCGAGCTTATTTCACTTCAGCTACTATGATTATTGCCGTTCCTACAGGAATTAAAATTTTTAGTT GGCTTGCTACTTTGGGTGGAATAAAGTCCAATAAATTCAGGCCCCTTGGCCTTTGATTTACAGGATTTTT ATTTTTATTTACTATAGGTGGATTAACTGGAATTATTCTTGGTAACTCTTCTGTAGATGTGTGTTTGCAT GACACTTATTTTGTTGTTGCGCATTTTCATTATGTCTTATCAATAGGAATTATTTTTGCTATTGTAGGAG GAG…
Mexico	HQ198734	MED	GAAAATTAGAGGTATTTGGAAGGTTGGGGATAATTTATGCTATATTGACTATTGGTATCTTAGGGTTTATTGTTTGAGGACATCA TATATTTACAGTTGGAATAGATGTAGATACTCGAGCTTATTTCACTTCAGCTACTATGATTATTGCCGTT CCTACAGGAATTAAAATTTTTAGTTGGCTTGCTACTTTGGGTGGAATAAAGTCCAATAAATTCAGGCCCC TTGGCCTTTGATTTACAGGATTTTTATTTTTATTTACTATAGGTGGATTAACTGGAATTATTCTTGGTAA CTCTTCTGTAGATGTGTGTTTGCATGACACTTATTTTGTTGTTGCGCATTTTCATTATGTCTTATCAATA GGAATTATTTTTGCTATTGTAGGAGGAGT…
France	AM691064	MED	GAAAATTAGAG GTATTTGGAAGGTTGGGGATAATTTATGCTATATTGACTATTGGTATCTTAGGGTTTATTGTTTGAGGAC ATCATATATTTACAGTTGGAATAGATGTAGATACTCGAGCTTATTTCACTTCAGCTACTATGATTATTGC CGTTCCTACAGGAATTAAAATTTTTAGTTGGCTTGCTACTTTGGGTGGAATAAAGTCCAATAAATTCAGG CCCCTTGGCCTTTGATTTACAGGATTTTTATTTTTATTTACTATAGGTGGATTAACTGGAATTATTCTTG GTAACTCTTCTGTAGATGTGTGTTTGCATGACACTTATTTTGTTGTTGCGCATTTTCATTATGTCTTATC AATAGGAATTATTTTTGCTATTGTAGGAGGAG…
Brazil	KF991610	MED	GAAAATTAGAGGTATTTGGAAGGTTGGGGATAATTTATGCTATATTGACTATTGGTATCTTAGGGTTTAT TGTTTGAGGACATCATATATTTACAGTTGGAATAGATGTAGATACTCGAGCTTATTTCACTTCAGCTACT ATGATTATTGCCGTTCCTACAGGAATTAAAATTTTTAGTTGGCTTGCTACTTTGGGTGGAATAAAGTCCA ATAAATTCAGGCCCCTTGGCCTTTGATTTACAGGATTTTTATTTTTATTTACTATAGGTGGATTAACTGG AATTATTCTTGGTAACTCTTCTGTAGATGTGTGTTTGCATGACACTTATTTTGTTGTTGCGCATTTTCAT TATGTCTTATCAATAGGAATTATTTTTGCTATTGTAGGAGGAGT…
Croatia	GU086337	MED	GAAAATTAGAGGTATTTGGAAGGTTGGGGATAATTTATGCTATATTGACTATTGGTATCTTAGGGTTTAT TGTTTGAGGACATCATATATTTACAGTTGGAATAGATGTAGATACTCGAGCTTATTTCACTTCAGCTACT ATGATTATTGCCGTTCCTACAGGAATTAAAATTTTTAGTTGGCTTGCTACTTTGGGTGGAATAAAGTCCA ATAAATTCAGGCCCCTTGGCCTTTGATTTACAGGATTTTTATTTTTATTTACTATAGGTGGATTAACTGG AATTATTCTTGGTAACTCTTCTGTAGATGTGTGTTTGCATGACACTTATTTTGTTGTTGCGCATTTTCAT TATGTCTTATCAATAGGAATTATTTTTGCTATTGTAGGAGGAGT…
Italy	FN557454	MED	GAAAATTAGAGGTATTTGGAAGGTTGGGCATAATTTATGCTATATTGACTATTGGTA TCTTAGGGTTTATTGTTTGAGGACATCATATATTTACAGTTGGAATAGATGTAGATACTCGAGCTTATTT CACTTCAGCTACTATGATTATTGCCGTTCCTACAGGAATTAAAATTTTTAGTTGGCTTGCTACTTTGGGT GGAATAAAGTCCAATAAATTCAGGCCCCTTGGCCTTTGATTTACAGGATTTTTATTTTTATTTACTATAG GTGGATTAACTGGAATTATTCTTGGTAACTCTTCTGTAGATGTGTGTTTGCATGACACTTATTTTGTTGT TGCGCATTTTCATTATGTCTTATCAATAGGAATTATTTTTGCTATTGTAGGAGGAGT…
Morocco	EU760738	MED	GAAAATTAGAGGTATTTGGAAGGTTGGGCATA ATTTATGCTATATTGACTATTGGTATCTTAGGGTTTATTGTTTGAGGACATCATATATTTACAGTTGGAA TAGATGTAGATACTCGAGCTTATTTCACTTCAGCTACTATGATTATTGCCGTTCCTACAGGAATTAAAAT TTTTAGTTGGCTTGCTACTTTGGGTGGAATAAAGTCCAATAAATTCAGGCCCCTTGGCCTTTGATTTACA GGATTTTTATTTTTATTTACTATAGGTGGATTAACTGGAATTATTCTTGGTAACTCTTCTGTAGATGTGT GTTTGCATGACACTTATTTTGTTGTTGCGCATTTTCATTATGTCTTATCAATAGGAATTATTTTTGCTAT TGTAGGAGGAG…
Cameroon	EU760729	MED	GAAAATTAGAGGTATTTGGAAGGTTGGGCATAATTTATGC TATATTGACTATTGGTATCTTAGGGTTTATTGTTTGAGGACATCATATATTTACAGTTGGAATAGATGTA GATACTCGAGCTTATTTCACTTCAGCTACTATGATTATTGCCGTTCCTACAGGAATTAAAATTTTTAGTT GGCTTGCTACTTTGGGTGGAATAAAGTCCAATAAATTCAGGCCCCTTGGCCTTTGATTTACAGGATTTTT ATTTTTATTTACTATAGGTGGATTAACTGGAATTATTCTTGGTAACTCTTCTGTAGATGTGTGTTTGCAT GACACTTATTTTGTTGTTGCGCATTTTCATTATGTCTTATCAATAGGAATTATTTTTGCTATTGTAGGAG GAG…
Burkina Faso	FJ766392	MED	GAAAATTAGAGGTATTTGGAAGGTTGGGCATAATTTATGCTATATTGACTATTGGTATCTTAGGGTTT ATTGTTTGAGGACATCATATATTTACAGTTGGAATAGATGTAGATACTCGAGCTTATTTCACTTCAGCTA CTATGATTATTGCCGTTCCTACAGGAATTAAAATTTTTAGTTGGCTTGCTACTTTGGGTGGAATAAAGTC CAATAAATTCAGGCCCCTTGGCCTTTGATTTACAGGATTTTTATTTTTATTTACTATAGGTGGATTAACT GGAATTATTCTTGGTAACTCTTCTGTAGATGTGTGTTTGCATGACACTTATTTTGTTGTTGCGCATTTTC ATTATGTCTTATCAATAGGAATTATTTTTGCTATTGTAGGAGGAGT…
Ghana	AM040608	MED	GAAAATTAGAGGT ATTTGGAAGGTTGGGCATAATTTATGCTATATTGACTATTGGTATCTTAGGGTTTATTGTTTGAGGACAT CATATATTTACAGTTGGAATAGATGTAGATACTCGAGCTTATTTCACTTCAGCTACTATGATTATTGCCG TTCCTACAGGAATTAAAATTTTTAGTTGGCTTGCTACTTTGGGTGGAATAAAGTCCAATAAATTCAGGCC CCTTGGCCTTTGATTTACAGGATTTTTATTTTTATTTACTATAGGTGGATTAACTGGAATTATTCTTGGT AACTCTTCTGTAGATGTGTGTTTGCATGACACTTATTTTGTTGTTGCGCATTTTCATTATGTCTTATCAA TAGGAATTATTTTTGCTATTGTAGGAGGAG…
Sudan	EU760726	MED	GAAAATTAGAGGTATTTGGAAGGTTGGGCATA ATTTATGCTATATTGACTATTGGTATCTTAGGGTTTATTGTTTGAGGACATCATATATTTACAGTTGGAA TAGATGTAGATACTCGAGCTTATTTCACTTCAGCTACTATGATTATTGCCGTTCCTACAGGAATTAAAAT TTTTAGTTGGCTTGCTACTTTGGGTGGAATAAAGTCCAATAAATTCAGGCCCCTTGGCCTTTGATTTACA GGATTTTTATTTTTATTTACTATAGGTGGATTAACTGGAATTATTCTTGGTAACTCTTCTGTAGATGTGT GTTTGCATGACACTTATTTTGTTGTTGCGCATTTTCATTATGTCTTATCAATAGGAATTATTTTTGCTAT TGTAGGAGGAG…
Greece	DQ365864	MED	GAAAATTAGAGGTATTTGGAAGGTTGGGCATAATTTATGCTATAT TGACTATTGGTATCTTAGGGTTTATTGTTTGAGGACATCATATATTTACAGTTGGAATAGATGTAGATAC TCGAGCTTATTTCACTTCAGCTACTATGATTATTGCCGTTCCTACAGGAATTAAAATTTTTAGTTGGCTT GCTACTTTGGGTGGGATAAAGTCCAATAAATTCAGGCCCCTTGGCCTTTGATTTACAGGATTTTTATTTT TATTTACTATAGGTGGATTAACTGGAATTATTCTTGGTAACTCTTCTGTAGATGTGTGTTTGCATGACAC TTATTTTGTTGTTGCGCATTTTCATTATGTCTTATCAATAGGAATTATTTTTGCTATTGTAGGAGGAGT…
Uganda	KF425617	MED	GAAAATTAGAGGTATTTGGAAGGTTGGGCATAATTTATGCTATATTGACTA TTGGTATCTTAGGGTTTATTGTTTGAGGACATCATATATTTACAGTTGGAATAGATGTAGATACTCGAGC TTATTTCACTTCAGCTACTATGATTATTGCCGTTCCTACCGGAATTAAAATTTTTAGTTGGCTTGCTACT TTGGGTGGAATAAAGTCCAATAAATTCAGGCCCCTTGGCCTTTGATTTACAGGATTTTTATTTTTATTTA CTATAGGTGGATTAACTGGAATTATTCTTGGTAACTCTTCTGTAGATGTGTGTTTGCATGACACTTATTT TGTTGTTGCGCATTTTCATTATGTCTTATCAATAGGAATTATTTTTGCTATTGTAGGAGGAGT…
South Korea	HM488312	MED	GAAAATTAGAGGTATTTGGAAGGTTGGGCATAATT TATGCTATATTGACTATTGGTATCTTAGGGTTTATTGTTTGAGGACATCATATATTTACAGTTGGAATAG ATGTAGATACTCGAGCTTATTTCACTTCAGCTACTATGATTATTGCCGTTCCTACAGGAATTAAAATTTT TAGTTGGCTTGCTACTTTGGGTGGAATAAAGTCCAATAAATTCAGGCCCCTTGGCCTTTGATTTACAGGA TTTTTATTTTTATTTACTATAGGTGGATTAACTGGAATTATTCTTGGTAACTCTTCTGTAGATGTGTGTT TGCATGACACTTATTTTGTTGTTGCGCATTTTCATTATGTCTTATCAATAGGAATTATTTTTGCTATTGT AGGAGGAG…
Canada	JF754910	MED	GAAAATTAGAGGTATTTGGAAGGTTGGGCATAATTTATGCTATATTGACTATTGGTATCTTAGGGTTTATTGTTTGAGG ACATCATATATTTACAGTTGGAATAGATGTAGATACTCGAGCTTATTTCACTTCAGCTACTATGATTATT GCCGTTCCTACAGGAATTAAAATTTTTAGTTGGCTTGCTACTTTGGGTGGAATAAAGTCCAATAAATTCA GGCCCCTTGGCCTTTGATTTACAGGATTTTTATTTTTATTTACTATAGGTGGATTAACTGGAATTATTCT TGGTAACTCTTCTGTAGATGTGTGTTTGCATGACACTTATTTTGTTGTTGCGCATTTTCATTATGTCTTA TCAATAGGAATTATTTTTGCTATTGTAGGAGGAGT…
Guatemala	EU881713	MED	GAAAATTAGAGGTATTTGGAAGGTTGGGCATAATTT ATGCTATATTGACTATTGGTATCTTAGGGTTTATTGTTTGAGGACATCATATATTTACAGTTGGAATAGA TGTAGATACTCGAGCTTATTTCACTTCAGCTACTATGATTATTGCCGTTCCTACAGGAATTAAAATTTTT AGTTGGCTTGCTACTTTGGGTGGAATAAAGTCCAATAAATTCAGGCCCCTTGGCCTTTGATTTACAGGAT TTTTATTTTTATTTACTATAGGTGGATTAACTGGAATTATTCTTGGTAACTCTTCTGTAGATGTGTGTTT GCATGACACTTATTTTGTTGTTGCGCATTTTCATTATGTCTTATCAATAGGAATTATTTTTGCTATTGTA GGAGGAG…
China	FJ375349	MED	GAAAATTAGAGGTATTTGGAAGGTTGGGCATAATTTATGC TATATTGACTATTGGTATCTTAGGGTTTATTGTTTGAGGACATCATATATTTACAGTTGGAATAGATGTA GATACTCGAGCTTATTTCACTTCAGCTACTATGATTATTGCCGTTCCTACAGGAATTAAAATTTTTAGTT GGCTTGCTACTTTGGGTGGAATAAAGTCCAATAAATTCAGGCCCCTTGGCCTTTGATTTACAGGATTTTT ATTTTTATTTACTATAGGTGGATTAACTGGAATTATTCTTGGTAACTCTTCTGTAGATGTGTGTTTGCAT GACACTTATTTTGTTGTTGCGCATTTTCATTATGTCTTATCAATAGGAATTATTTTTGCTATTGTAGGAG GAG…
USA	FJ188508	MED	GAAAATTAGAGGTATTTGGAAG GTTGGGCATAATTTATGCTATATTGACTATTGGTATCTTAGGGTTTATTGTTTGAGGACATCATATATTT ACAGTTGGAATAGATGTAGATACTCGAGCTTATTTCACTTCAGCTACTATGATTATTGCCGTTCCTACAG GAATTAAAATTTTTAGTTGGCTTGCTACTTTGGGTGGAATAAAGTCCAATAAATTCAGGCCCCTTGGCCT TTGATTTACAGGATTTTTATTTTTATTTACTATAGGTGGATTAACTGGAATTATTCTTGGTAACTCTTCT GTAGATGTGTGTTTGCATGACACTTATTTTGTTGTTGCGCATTTTCATTATGTCTTATCAATAGGAATTA TTTTTGCTATTGTAGGAGGAG…
Algeria	AM176575	MED	GAAAATTAGAG GTATTTGGAAGGTTGGGCATAATTTATGCTATATTGACTATTGGTATCTTAGGGTTTATTGTTTGAGGAC ATCATATATTTACAGTTGGAATAGATGTAGATACTCGAGCTTATTTCACTTCAGCTACTATGATTATTGC CGTTCCTACAGGAATTAAAATTTTTAGTTGGCTTGCTACTTTGGGTGGAATAAAGTTCAATAAATTCAGG CCCCTTGGCCTTTGATTTACAGGATTTTTATTTTTATTTACTATAGGTGGATTAACTGGAATTATTCTTG GTAACTCTTCTGTAGATGTGTGTTTGCATGACACTTATTTTGTTGTTGCGCATTTTCATTATGTCTTATC AATAGGAATTATTTTTGCTATTGTAGGAGGAG…
Senegal	JN119688	MED	GAAAATTAGAGGTATTTGGAAGGTTGGGCATAATTTATGCTATATTGACTATTGGTATCTTAGGGTTTATTGTTTG AGGACATCATATATTTACAGTTGGAATAGATGTAGATACTCGAGCTTATTTCACTTCAGCTACTATGATT ATTGCCGTTCCTACAGGAATTAAAATTTTTAGTTGGCTTGCTACTTTGGGTGGAATAAAGTCCAATAAAT TCAGGCCCCTTGGCCTTTGATTTACAGGATTTTTATTTTTATTTACTATAGGTGGATTAACTGGAATTAT TCTTGGTAACTCTTCTGTAGATGTGTGTTTGCATGACACTTATTTTGTTGTTGCGCATTTTCATTATGTC TTATCAATAGGAATTATTTTTGCTATTGTAGGAGGAGT…
Malaysia	JX393094	MED	GAAAATTAGAGGTATTTGGAAGGTTGGGCATAATTTATGCTATATTGACTATTGGTATCTTAGGGTTTAT TGTTTGAGGACATCATATATTTACAGTTGGAATAGATGTAGATACTCGAGCTTATTTCACTTCAGCTACT ATGATTATTGCCGTTCCTACAGGAATTAAAATTTTTAGTTGGCTTGCTACTTTGGGTGGAATAAAGTCCA ATAAATTCAGGCCCCTTGGCCTTTGATTTACAGGATTTTTATTTTTATTTACTATAGGTGGATTAACTGG AATTATTCTTGGTAACTCTTCTGTAGATGTGTGTTTGCATGACACTTATTTTGTTGTTGCGCATTTTCAT TATGTCTTATCAATAGGAATTATTTTTGCTATTGTAGGAGGAGT…
Portugal	DQ365876	MED	GAAAATTAGAGGTATTTGGAAGGTTGGGCATAATTTATGCTATAT TGACTATTGGTATCTTAGGGTTTATTGTTTGAGGACATCATATATTTACAGTTGGAATAGATGTAGATAC TCGAGCTTATTTCACTTCAGCTACTATGATTATTGCCGTTCCTACAGGAATTAAAATTTTTAGTTGGCTT GCTACTTTGGGTGGAATAAAGTCCAATAAATTCAGGCCCCTTGGCCTTTGATTTACAGGATTTTTATTTT TATTTACTATAGGTGGATTAACTGGAATTATTCTTGGTAACTCTTCTGTAGATGTGTGTTTGCATGACAC TTATTTTGTTGTTGCGCATTTTCATTATGTCTTATCAATAGGAATTATTTTTGCTATTGTAGGAGGAGT…
Spain	KF870527	MED	GAAAATTAGAGGTATTTGGAAGGTTGGGCATAATTTATGCTATATTGACTATTGGT ATCTTAGGGTTTATTGTTTGAGGACATCATATATTTACAGTTGGAATAGATGTAGATACTCGAGCTTATT TCACTTCAGCTACTATGATTATTGCCGTTCCTACAGGAATTAAAATTTTTAGTTGGCTTGCTACTTTGGG TGGAATAAAGTCCAATAAATTCAGGCCCCTTGGCCTTTGATTTACAGGATTTTTATTTTTATTTACTATA GGTGGATTAACTGGAATTATTCTTGGTAACTCTTCTGTAGATGTGTGTTTGCATGACACTTATTTTGTTG TTGCGCATTTTCATTATGTCTTATCAATAGGAATTATTTTTGCTATTGTAGGAGGAGT…
Bosina and Herzegovina	GU472425	MED	GAAAATTAGAGGTATTTGGAAGGTTGGGCATAATTTATGCTATATTGACTATTGGTATCTTAGGGTTTATTGTTTGAGGACATCATATATTTACAGTT GGAATAGATGTAGATACTCGAGCTTATTTCACTTCAGCTACTATGATTATTGCCGTTCCTACAGGAATTA AAATTTTTAGTTGGCTTGCTACTTTGGGTGGAATAAAGTCCAATAAATTCAGGCCCCTTGGCCTTTGATT TACAGGATTTTTATTTTTATTTACTATAGGAGGATTAACTGGAATTATTCTTGGTAACTCTTCTGTAGAT GTGTGTTTGCATGACACTTATTTTGTTGTTGCGCATTTTCATTATGTCTTATCAATAGGAATTATTTTTG CTATTGTAGGAGGAGT…
Syria	AB297896	MED	GAAAATTAGAGGTATTTGGAAGGTTGGGCATAATTTATGCTA TATTGACTATTGGTATCTTAGGGTTTATTGTTTGAGGACATCATATATTTACAGTTGGAATAGATGTAGA TACTCGAGCTTATTTCACTTCAGCTACTATGATTATTGCTGTTCCTACAGGAATTAAAATTTTTAGTTGG CTTGCTACTTTGGGTGGAATAAAGTCCAATAAATTCAGGCCCCTTGGCCTTTGATTTACAGGATTTTTAT TTTTATTTACTATAGGTGGATTAACTGGAATTATTCTTGGTAACTCTTCTGTAGATGTGTGTTTGCATGA CACTTATTTTGTTGTTGCGCATTTTCATTATGTCTTATCAATAGGAATTATTTTTGCTATTGTAGGAGGA G…
Turkey	AF342776	MED	GAAAATTAGAGGTATTTGGAAGGTTGGGCATAATTTATGCTA TATTGACTATTGGTATCTTAGGGTTTATTGTTTGAGGACATCATATATTTACAGTTGGAATAGATGTAGA TACTCGAGCTTATTTCACTTCAGCTACTATGATTATTGCTGTTCCTACAGGAATTAAAATTTTTAGTTGG CTTGCTACTTTGGGTGGAATAAAGTCCAATAAATTCAGGCCCCTTGGCCTTTGATTTACAGGATTTTTAT TTTTATTTACTATAGGTGGATTAACTGGAATTATTCTTGGTAACTCTTCTGTAGATGTGTGTTTGCATGA CACTTATTTTGTTGTTGCGCATTTTCATTATGTCTTATCAATAGGAATTATTTTTGCTATTGTAGGAGGA G…
Nigeria	AY827606	MED	GAAAATTAGAGGTATTTGGAAGGTTGGGTATAATTTATGCTA TATTGACTATTGGTATTTTAGGGTTTATTGTTTGAGGACATCACATATTTACAGTTGGAATAGATGTAGA TACTCGAGCTTACTTCACTTCAGCTACTATGATTATTGCTGTTCCTACAGGAATTAAAATTTTTAGTTGG CTTGCTACTTTGGGTGGAATAAAGTCTAATAAATTTAGGCCTCTTGGCCTTTGATTTACAGGATTTTTAT TTTTATTTACTATAGGTGGATTAACTGGAATTATTCTTGGTAACTCTTCTGTAGATGTATGTTTGCATGA CACTTATTTTGTTGTTGCGCATTTTCATTATGTCTTATCAATAGGAATTATTTTTGCTATTGTAGGAGGA G…
Zimbabwe	AF344286	MED	GAAAATTAGAGGTATTTGGAAGGTTGGGTATAATTTATGCTA TATTGACTATTGGTATTTTAGGGTTTATTGTTTGAGGACATCACATATTTACAGTTGGAATAGATGTAGA TACTCGAGCTTACTTCACTTCAGCTACTATGATTATTGCTGTTCCTACAGGAATTAAAATTTTTAGTTGG CTGCCACTTTGGGTGGAATAAAGTCTAATAAATTTAGGCCTCTTGGCCTTTGGTTTACAGGATTTTTATT TTTATTTACTATAGGTGGATTAACTGGAATTATTCTTGGTAACTCTTCTGTAGATGTATGTTTGCATGAC ACTTATTTTGTTGTTGCGCATTTTCATTATGTCTTATCAATAGGAATTATTTTTGCTATTGTAGGAGGAG T…
Benin	HQ908647	MED	GAAAATTAGAGGTATTTGGAAGGTTGGGTATAATTTATGCTATATTGACTATTGGTATTTTAGGGTTTATTG TTTGAGGACATCATATATTTACAGTTGGAATAGATGTAGATACTCGAGCTTACTTCACTTCAGCTACTAT GATTATTGCCGTTCCTACAGGAATTAAAATTTTTAGTTGGCTTGCTACTTTGGGTGGAATAAAGTCTAAT AAATTTAGGCCTCTTGGCCTTTGATTTACAGGATTTTTATTTTTATTTACTATAGGTGGATTAACTGGAA TTATTCTTGGTAACTCTTCTGTAGATGTATGTTTGCATGACACTTATTTTGTTGTTGCGCATTTTCATTA TGTTTTATCAATAGGAATTATTTTTGCTATTGTAGGAGGAGT…
Togo	HQ908650	MED	GAAAATTAGAGGTATTTGGAAGGTTGGGTATAATTTATGCTATATTGACTATTGGTATTTTAGGGTTTATTG TTTGAGGACATCATATATTTACAGTTGGAATAGATGTAGATACTCGAGCTTACTTCACTTCAGCTACTAT GATTATTGCCGTTCCTACAGGAATTAAAATTTTTAGTTGGCTTGCTACTTTGGGTGGAATAAAGTCTAAT AAATTTAGGCCTCTTGGCCTTTGATTTACAGGATTTTTATTTTTATTTACTATAGGTGGATTAACTGGAA TTATTCTTGGTAACTCTTCTGTAGATGTATGTTTGCATGACACTTATTTTGTTGTTGCGCATTTTCATTA TGTTTTATCAATAGGAATTATTTTTGCTATTGTAGGAGGAGT…
Ivory Coast	AY057136	MED	GAAAATTAGAGGTATTTGGAAGGTTGGGTATAATTTATGCTA TATTGACTATTGGTATCTTAGGGTTTATTGTTTGAGGACATCACATATTTACAGTTGGAATAGATGTAGA TACTCGAGCTTACTTCACTTCAGCTACTATGATTATTGCCGTTCCTACAGGAATTAAAATTTTTAGTTGG CTTGCTACTTTGGGTGGAATAAAGTCTAATAAATTTAGGCCTCTTGGCCTTTGATTTACAGGATTTTTAT TTTTATTTACTATAGGTGGATTAACTGGAATTATTCTTGGTAACTCTTCTGTAGATGTATGTTTGCATGA CACTTATTTTGTTGTTGCGCATTTTCATTATGTCTTATCAATAGGAATTATTTTTGCTATTGTAGGAGGA G…
Reunion	JF743055	MED	GAAAATTAGAGGTATTTGGAAGGTTGGGTATAATTTATGCTATATTGACTATTGGTATCTTAGGGTTTATTGTTTGAGGACATCATATATTTACAGTTGGAATAGATGTAGATACTCGAGCTT ATTTCACTTCAGCTACTATGATTATTGCTGTTCCTACAGGAATTAAAATTTTTAGTTGGCTTGCTACTTT GGGTGGAATAAAGTCCAATAAATTCAGGCCCCTTGGCCTTTGATTTACAGGATTTTTATTTTTATTTACT ATAGGTGGATTAACTGGAATTATTCTTGGTAACTCTTCTGTAGATGTGTGTTTGCATGACACTTATTTTG TTGTTGCGCATTTTCATTATGTCTTATCAATAGGAATTATTTTTGCTATTGTAGGAGGAGTT…
Israel	HM807534	MED	GAAAATTAGAGGTATTTGGAAGGTTGGGCATAATTTATGCTATATTGACTATTGGT ATCTTAGGGTTTATTGTTTGAGGACATCATATATTTACAGTTGGAATAGATGTAGATACTCGAGCTTATT TCACTTCAGCTACTATGATTATTGCTGTTCCTACAGGAATTAAAATTTTTAGTTGGCTTGCTACTTTGGG TGGAATAAAGTCCAATAAATTCAGGCCCCTTGGCCTTTGATTTACAGGATTTTTATTTTTATTTACTATA GGTGGATTAACTGGAATTATTCTTGGTAACTCTTCTGTAGATGTGTGTTTGCATGACACTTATTTTGTTG TTGCGCATTTTCATTATGTCTTATCAATAGGAATTATTTTTGCTATTGTAGGAGGAGT…
Cyprus	AM944348	MED	GAAAATTAGAGGTATTTGGAAGGTTGGGCATAATTTATGCTATAT TGACTATTGGTATCTTAGGGTTTATTGTTTGAGGACATCATATATTTACAGTTGGAATAGATGTAGATAC TCGAGCTTATTTCACTTCAGCTACTATGATTATTGCTGTTCCTACAGGAATTAAAATTTTTAGTTGGCTT GCTACTTTGGGTGGAATAAAGTCCAATAAATTCAGGCCCCTTGGCCTTTGATTTACAGGATTTTTATTTT TATTTACTATAGGTGGATTAACTGGAATTATTCTTGGTAACTCTTCTGTAGATGTGTGTTTGCATGACAC TTATTTTGTTGTTGCGCATTTTCATTATGTCTTATCAATAGGAATTATTTTTGCTATTGTAGGAGGAGT…
Turkey	AY827616	Asia I	GGAAACTTGAGGTATTTGGCAGGTTAGGAATAATTTATGCTA TAATAACTATTGGCATTTTGGGGTTTATTGTTTGAGGTCATCATATATTTACTGTTGGTATAGATGTTGA TACTCGAGCTTATTTTACTTCAGCTACTATGGTTATTGCTGTTCCAACTGGGATTAAGATTTTCAGGTGG CTTGCTACTTTAGGTGGAATAAAATCCAATAAATTAAGGCCGTTAGTTCTTTGATTTACAGGATTTTTAT TCTTATTTACCATGGGTGGACTAACTGGGATTATTCTTGGTAATTCTTCTGTTGATGTTTGTTTGCATGA TACTTATTTTGTTGTTGCTCATTTTCATTATGTTTTATCCATAGGAATCATTTTTGCTATCATAGGAGGT T…
Malaysia	AY686093	Asia I	GGAAACTTGAGGTATTTGGCAGGTTAGGAATAATTT ATGCTATAATAACTATTGGCATTTTGGGGTTTATTGTTTGAGGTCATCATATATTTACTGTTGGTATAGA TGTTGATACTCGAGCTTATTTTACTTCAGCTACTATGGTTATTGCTGTTCCAACTGGGATTAAGATTTTC AGGTGGCTTGCTACTTTAGGTGGAATAAAATCCAATAAATTAAGGCCGTTAGTTCTTTGATTTACAGGAT TTTTATTCTTATTTACCATGGGTGGACTAACTGGGATTATTCTTGGTAATTCTTCTGTTGATGTTTGTTT GCATGATACTTATTTTGTTGTTGCTCATTTTCATTATGTTTTATCCATAGGAATCATTTTTGCTATCATA GGAGGTT…
India	JX993222	Asia I	GGAAACTTGAGGTATTTGGCAGGTTAGGAATAATTTATGCTATAATAACTATTGGCA TTTTGGGGTTTATTGTTTGAGGTCATCATATATTTACTGTTGGTATAGATGTTGATACTCGAGCTTATTT TACTTCAGCTACTATGGTTATTGCTGTTCCAACTGGGATTAAGATTTTCAGGTGGCTTGCTACTTTAGGT GGAATAAAATCCAATAAATTAAGGCCGTTAGTTCTTTGATTTACAGGATTTTTATTCTTATTTACCATGG GTGGACTAACTGGGATTATTCTTGGTAATTCTTCTGTTGATGTTTGTTTGCATGATACTTATTTTGTTGT TGCTCATTTTCATTATGTTTTATCCATAGGAATCATTTTTGCTATCATAGGAGGTTT…
Bangladesh	AJ748398	Asia I	GGAAACTTGAGGT ATTTGGCAGGTTAGGAATAATTTATGCTATAATAACTATTGGCATTTTGGGGTTTATTGTTTGAGGTCAT CATATATTTACTGTTGGTATAGATGTTGATACTCGAGCTTATTTTACTTCAGCTACTATGGTTATTGCTG TTCCAACTGGGATTAAGATTTTCAGGTGGCTTGCTACTTTAGGTGGAATAAAATCCAATAAATTAAGGCC GTTAGTTCTTTGATTTACAGGATTTTTATTCTTATTTACCATGGGTGGACTAACTGGGATTATTCTTGGT AATTCTTCTGTTGATGTTTGTTTGCATGATACTTATTTTGTTGTTGCTCATTTTCATTATGTTTTATCCA TAGGAATCATTTTTGCTATCATAGGAGGTT…
China	EU192053	Asia I	GGAAACTTGAGGTATTTGGCAGGTTAGGAATAATTTATGCTATAATAACTAT TGGCATCTTGGGGTTTATTGTTTGAGGTCATCATATATTTACTGTTGGTATAGATGTTGATACTCGAGCT TATTTTACTTCAGCTACTATGGTTATTGCTGTTCCAACTGGGATTAAGATTTTCAGGTGGCTTGCTACTT TAGGTGGAATAAAATCCAATAAATTAAGGCCGTTAGTTCTTTGATTTACAGGATTTTTATTCTTATTTAC CATGGGTGGACTAACTGGGATTATTCTTGGTAATTCTTCTGTTGATGTTTGTTTGCATGATACTTATTTT GTTGTTGCTCATTTTCATTATGTTTTATCCATAGGAATCATTTTTGCTATCATAGGAGGTTT…
Singapore	AY686095	Asia I	GGAAACTTGAGGTATTTGGCAGGTTAGGAATAATTT ATGCTATAATAACTATTGGCATCTTGGGGTTTATTGTTTGAGGTCATCATATATTTACTGTTGGTATAGA TGTTGATACTCGAGCTTATTTTACTTCAGCTACTATGGTTATTGCTGTTCCAACTGGGATTAAGATTTTC AGGTGGCTTGCTACTTTAGGTGGAATAAAATCCAATAAATTAAGGCCGTTAGTTCTTTGATTTACAGGAT TTTTATTCTTATTTACCATGGGTGGACTAACTGGGATTATTCTTGGTAATTCTTCTGTTGATGTTTGTTT GCATGATACTTATTTTGTTGTTGCTCATTTTCATTATGTTTTATCCATAGGAATCATTTTTGCTATCATA GGAGGTT…
Japan	AB308112	Asia I	GGAAACTTGAGGTATTTGGCAGGTTAGGAATAATTTATGCTA TAATAACTATTGGCATCTTGGGGTTTATTGTTTGAGGTCATCATATATTTACTGTTGGTATAGATGTTGA TACTCGAGCTTATTTTACTTCAGCTACTATGGTTATTGCTGTTCCAACTGGGATTAAGATTTTCAGGTGG CTTGCTACTTTAGGTGGAATAAAATCCAATAAATTAAGGCCGTTAGTTCTTTGATTTACAGGATTTTTAT TCTTATTTACCATGGGTGGACTAACTGGGATTATTCTTGGTAATTCTTCTGTTGATGTTTGTTTGCATGA TACTTATTTTGTTGTTGCTCATTTTCATTATGTTTTATCCATAGGAATCATTTTTGCTATCATAGGAGGT T…
Taiwan	DQ174526	Asia I	GGAAACTTGAGGTATTTGGCAGGTTAGGAATAATTTATGCTATAATAACTATTGGCAT CTTGGGGTTTATTGTTTGAGGTCATCATATATTTACTGTTGGTATAGATGTTGATACTCGAGCTTATTTT ACTTCAGCTACTATGGTTATTGCTGTTCCAACTGGGATTAAGATTTTCAGGTGGCTTGCTACTTTAGGTG GAATAAAATCCAATAAATTAAGGCCGTTAGTTCTTTGATTTACAGGATTTTTATTCTTATTTACCATGGG TGGACTAACTGGGATTATTCTTGGTAATTCTTCTGTTGATGTTTGTTTGCATGATACTTATTTTGTTGTT GCTCATTTTCATTATGTTTTATCCATAGGAATCATTTTTGCTATCATAGGAGGTTT…
Pakistan	FJ025788	Asia I	GGAAACTTGAG GTATTTGGCAGGTTAGGAATAATTTATGCTATAATAACTATTGGCATCTTGGGGTTTATTGTTTGAGGTC ATCATATATTTACTGTTGGTATAGATGTTGATACTCGAGCTTATTTTACTTCAGCTACTATGGTTATTGC TGTTCCAACTGGGATTAAGATTTTCAGGTGGCTTGCTACTTTAGGTGGAATAAAATCCAATAAATTAAGG CCGTTAGTTCTTTGATTTACAGGATTTTTATTCTTATTTACCATGGGTGGACTAACTGGGATTATTCTTG GTAATTCTTCTGTTGATGTTTGTTTGCATGATACTTATTTTGTTGTTGCTCATTTTCATTATGTTTTATC CATAGGAATCATTTTTGCTATCATAGGAGGTT…
Cambodia	EU760742	Asia I	GGAAACTTGAGGTATTTGGCAGGTTAGGAATAATTTATGCTATAATAACT ATTGGCATCTTGGGGTTTATTGTTTGAGGTCATCATATATTTACTGTTGGTATAGATGTTGATACTCGAG CTTATTTTACTTCAGCTACTATGGTTATTGCTGTTCCAACTGGGATTAAGATTTTCAGGTGGCTTGCTAC TTTAGGTGGAATAAAATCCAATAAATTAAGGCCGTTAGTTCTTTGATTTACAGGATTTTTATTCTTATTT ACCATGGGTGGACTAACTGGGATTATTCTTGGTAATTCTTCTGTTGATGTTTGTTTGCATGATACTTATT TTGTTGTTGCTCATTTTCATTATGTTTTATCCATAGGAATCATTTTTGCTATCATAGGAGGTTT…
China	HE653715	Asia IV	GGAAACTTGAGGTATTTGGAAGGTTGGGAATAATTTATGCTATATTGACTATTGGCATCTTAGGGTTTATT GTTTGAGGTCATCATATATTCACTGTTGGAATAGATGTTGATACTCGAGCTTATTTCACTTCAGCTACTAT GATTATTGCTGTCCCAACAGGAATTAAAATTTTCAGGTGGCTTGCTACTTTGGGTGGAATAAAGTCTAATA AATTAAGGCCGTTAGTCCTTTGATTAACAGGATTTTTATTCTTATTTACCATGGGTGGACTAACTGGGATT ATTCTTGGTAATTCTTCTGTTGATGTTTGCTTGCATGATACTTATTTTGTTGTTGCTCATTTCCATAATGT TTTATCCATAGGAATCATTTTTGCTATCATAGGAGGTTT…
Indonesia	GU086325	Australia/Indonesia	GGAAACTTGAAGTATTTGGGAGGCTAGGGTTAATCTATGCTATAATAACTATTGGTATTCTTGGTTTTAT TGTCTGGGGTCATCATATATTCACTGTTGGGATAGATGTTGATACTCGAGCTTATTTTACTTCAGCCACT ATAATTATTGCTGTTCCAACTGGAATCAAAATTTTTAGGTGACTTGCCACCTTAAGTGGGATAAAGACTA ATAAATTTAGTCCTCTTGTTCTTTGATTTACAGGATTTTTATTTTTATTCACTATGGGTGGATTGACGGG AATTATTCTTGGCAATTCGTCTGTTGATGTTTGTTTGCATGATACTTATTTTGTTGTTGCTCATTTTCAT TATGTTTTATCCATAGGAATTATTTTTGCTATTATAGGAGGTCT…
Australia	DQ130052	Australia	GAAAACTTGAGGTATTTGGGAGACTCGGAATAATTTACGCTATAATAGCTATTGGTATTT TGCGCTTTATTGATTGGGGTCATCATATATTCACTGTAGGGATAGATGTTGATACTCGAG CTTACTTTACTTCAGCCACTATAATTATTGCTGATCCAACTGGAATCAAAATTTTTAGGT GGCTTGCTACCTTAAGTGGAATAAGGGCTAACAAATTTAGTCCTCTTGTGCTTTGATTCA CAGGATTTTTATTCTTATTTACCATGGGTGGGTTAACTGGGATTATTCTTGGTAATTCTT CTGTTGATGTCTGCTTGCACGATACTTATTTCGTCGTTGCTCATTTTCATTATGTTATAT CTATGGGAATTATTTTTGCTATCGTGGGAGGTC…
Bangladesh	AJ748382	China 3	GAAAACTCGAAGTATTTGGAAGGCTAGGTATAATTTATGCTATAATGACTATTGGTATTC TAGGTTTTATTGTTTGGGGTCATCATATATTTACTGTTGGTATGGATGTTGATACTCGGG CTTATTTTACTTCGGCCACTATAATTATTGCTGTTCCAACAGGAATCAAAATTTTTAGGT GACTTGCTACTTTAGGAGGAATAAAGTCTAACAAATTTAGACCACTTGTTCTTTGATTTA CAGGATTTTTGTTTCTTTTTACTATGGGTGGATTGACGGGAATTGTTCTTGGAAATTCTT CTGTTGATGTTTGTTTGCATGACACTTATTTTGTTGTTGCTCATTTTCATTATGTTTTAT CCATAGGAATTATTTTTGCTATTGTGGGGGGTC…
India	JX993191	China 3	GAAAACTCGAAGTATTTGGAAGGCTAGGTATAATTTATGCTATAATGACTATTGGTA TTCTAGGTTTTATTGTTTGGGGTCATCATATATTTACTGTTGGTATGGATGTTGATACTCGGGCTTATTT TACTTCGGCCACTATAATTATTGCTGTTCCAACAGGAATCAAAATTTTTAGGTGACTTGCTACTTTAGGA GGAATAAAGTCTAACAAATTTAGACCACTTGTTCTTTGATTTACAGGATTTTTGTTTCTTTTTACTATGG GTGGATTGACGGGAATTATTCTTGGTAATTCTTCTGTTGATGTTTGTTTGCATGACACTTATTTTGTTGT TGCTCATTTTCATTATGTTTTATCCATAGGAATTATTTTTGCTATTGTGGGGGGTCT…
China	KC113545	China 3	GAAAACTCGAAGTATTTGGAAGGCTAGGTATAATTTATGCTATAATGACTATTGGTATTCTAGGTT TTATTGTTTGGGGTCATCATATATTTACTGTTGGTATGGATGTTGATACTCGGGCTTATTTTACTTCGGC TACTATAATTATTGCTGTTCCAACAGGAATCAAAATTTTTAGGTGACTTGCTACTTTAGGAGGAATAAAG TCTAACAAATTTAGACCACTTGTTCTTTGATTTACAGGATTTTTGTTTCTTTTTACTATGGGTGGATTGA CGGGGATTATTCTTGGTAATTCTTCTGTTGATGTTTGTTTGCATGACACTTATTTTGTTGTTGCTCATTT TCATTATGTTTTATCCATAGGAATTATTTTTGCTATTGTGGGGGGTGT…
China	KC113547	China 4	GCAAGCTTGAAGTATTTGGTAGGCTAGGTATAATTTATGCTATAATAACTATTGGCATTTTAGGTT TTATTGTTTGGGGTCATCACATATTTACTGTTGGGATAGATGTTGATACTCGGGCTTATTTTACTTCGGC TACTATAGTTATTGCTGTTCCAACAGGAATTAAAATTTTTAGTTGGCTTGCTACTCTAGGTGGAATAAAG TCTAACAAATTCAGACCTCTTGTGCTCTGATTTACAGGATTTTTGTTTTTATTTACTATGGGTGGATTGA CAGGGATTATTCTTGGTAATTCTTCTGTTGATGTTTGCTTGCATGATACTTATTTTGTTGTTGCTCATTT TCATTATGTTTTATCTATAGGAATTATTTTTGCTATCGTGGGGGGCTT…
China	AY686072	China2	GAAAACTTGAGGTATTTGGAAGGTTGGGTATGATTTATGCTATAATAACTATTGGTATTT TAGGTTTTATTGTTTGAGGTCATCATATATTTACTGTTGGGATAGATGTGGATACTCGGG CTTATTTTACTTCGGCCACTATGATTATTGCTGTTCCAACAGGAATTAAAATTTTTAGGT GGCTTGCTAGTTTAGGTGGAATAAAATCTAATAAATCTAGGCCTCTTGTTCTTTGGTTTA CAGGATTTTTGTTTTTATTTACTATAGGTGGATTAACAGGAATTATTCTTGGTAATTCTT CTGTTGATGTTTGTTTGCACGATACTTATTTTGTTGTTGCTCATTTTCATTATGTTCTAT CTATAGGAATTATTTTTGCTATTATGGGGGGTT…
Malaysia	JX678667	China 2	GAAAACTTGAGGTATTTGGAAGGTTGGGTATGATTTATGCTATAATAACTATTGGTATTTTAGGTTTTAT TGTTTGAGGTCATCATATATTTACTGTTGGGATAGATGTGGATACTCGAGCTTATTTTACTTCGGCTACT ATAATTATCGCTGTTCCAACAGGAATTAAAATTTTTAGGTGGCTTGCTAGTTTAGGTGGAATAAAATCTA ATAAATCTAGGCCTCTTGTTCTTTGGTTTACAGGATTTTTGTTTTTATTTACTATAGGTGGATTAACAGG AATTATTCTTGGTAATTCTTCTGTTGATGTTTGTTTGCACGATACTTATTTTGTTGTTGCTCATTTTCAT TATGTTCTATCTATAGGAATTATTTTTGCTATTATGGGGGGTTT…
China	GQ139495	China 1	GAAAACTTGAGGTATTTGGAAGGTTGGGCATGATTTATGCTATAATAACTATTGGTATTT TAGGTTTTATTGTTTGAGGTCATCATATATTTACTGTTGGGATAGATGTTGATACTCGGG CTTATTTTACTTCGGCTACCATGATTATCGCTGTCCCAACAGGAATTAAAATTTTTAGGT GGCTTGCTAGTTTAGGTGGAATAAAATCTAATAAATCTAGGCCGCTTGTTCTTTGGTTTA CGGGATTTTTGTTTTTATTTACTATGGGTGGATTAACAGGAATCATTCTTGGTAATTCTT CTGTTGATGTTTGTTTGCACGATACTTATTTTGTTGTTGCTCATTTTCATTATGTTCTAT CTATGGGAATTATCTTTGCTATTATGGGAGGTT…
Japan	AB440785	Japan 1	GAAAGCTTGAGGTATTTGGGAGATTAGGTATGATTTATGCTATAATAACTATTGGTATTT TGGGATTTATTGTTTGAGGTCATCATATATTTACTGTTGGGATAGATGTTGATACTCGGG CTTATTTCACTTCAGCTACTATGATTATTGCTGTTCCAACAGGAATTAAAATTTTTAGGT GACTTGCTACTTTAGGCGGAATAAAGTCTAATAAGTTTAGACCGCTTGTACTTTGATTTT CAGGATTTTTATTTTTATTTACTATAGGTGGATTAACTGGGATTATTCTTGGTAATTCTT CTGTTGATGTTTGCTTGCATGATACCTATTTTGTTGTTGCTCATTTTCATTATGTTTTAT CTATAGGAATTATTTTTGCTATTGTGGGAGGTT…
Italy	AY827600	Italy 1	GAAAACTTGAGGTGTTTGGAAGGCTGGGTATAATCTATGCTA TAATAACTATTGGCATTTTAGGTTTTATTGTTTGGGGTCATCATATATTTACTGTTGGGATAGATGTTGA TACTCGCGCTTATTTTACTTCAGCTACAATAATTATTGCTGTTCCTACGGGAATTAAAATTTTTAGGTGG CTTGCCACCTTAGGTGGGATAAAGTCTAATAAGTTTAGTCCTCTTGTTCTTTGATTTACAGGATTTTTAT TTTTATTTACTATGGGTGGATTAACTGGAATTATTCTTGGTAATTCTTCTGTTGATGTCTGTTTACACGA TACTTATTTTGTTGTCGCTCATTTTCATTATGTTTTATCTATAGGAATTATTTTTGCTATTATAGGAGGG A…
Spain	KC539836	Spain 1	GAAAACTTGAGGTGTTTGGAAGGCTGGGTATAATCTATGCTATAATAACGATTGGCATTTTAGGTTTTGT TGTTTGGGGCCATCACATATTTACTGTTGGGATAGATGTTGATACTCGGGCTTATTTTACTTCAGCCACA ATAGTTATTGCTGTTCCTACGGGAATTAAAATTTTTAGGTGGCTTGCCACATTAGGTGGGATAAAGTCTA ACAAGTTTAGCCCGCTTGTTCTTTGATTTACAGGATTTTTATTTTTATTTACTATGGGCGGATTAACTGG AATTATTCTTGGTAATTCTTCTGTTGATGTCTGTTTACACGATACTTATTTTGTTGTCGCTCATTTTCAT TATGTTTTATCTATGGGAATTATTTTTGCTATCATAGGGGGGCT…
Cameroon	EU760739	Africa	GGAAGCTTGAAGTATTTGGGAGTTTAGGAATAATTTACGCTATAATAACTATTGGTATTC TAGGTTTTATTGTTTGAGGCCATCATATGTTTACTGTTGGAATAGATGTGGACACTCGGG CTTATTTTACTTCAGCTACAATGATTATCGCTGTTCCAACAGGAATTAAGATTTTTAGAT GACTCGCTACTTTAGGTGGGATGAAGTCTAATAAGTTTAGTCCGCTTGTTCTTTGATTTA CAGGATTTTTATTTTTGTTTACCATGGGTGGGCTAACTGGAATTATTCTTGGTAATTCTT CTGTTGATGTTTGTTTACACGATACTTACTTTGTTGTTGCCCACTTTCATTATGTTTTAT CTATAGGGATTATTTTTGCCATTGTTGGAGGGT…
India	JX993198	Asia II 8	GAAAACTTGAAGTATTTGGAAGACTAGGGATAATTTATGCTATATTAACTATTGGCA TTTTAGGTTTTATTGTTTGAGGTCATCATATATTTACTGTTGGGATAGATGTTGATACTCGGGCCTATTT TACCTCAGCTACTATAGTTATCGCTGTTCCAACTGGAATTAAAATCTTTAGTTGGCTTGCTACTTTGGGG GGAATAAAATCTAACAAGTTTAGTCCTCTTGTTCTTTGATTTACTGGATTTCTGTTTCTATTTACTATGG GCGGACTAACTGGGATTATTCTTGGTAATTCTTCTGTTGATGTCTGTTTACATGACACTTATTTTGTTGT TGCTCATTTTCATTATGTTCTGTCTATGGGAATTATTTTTGCTATTGTAGGAGGGGC…
India	HM590146	Asia II 11	GAAAACTTGAAGTATTTGGAAGATTAGGGATAATTTATGCCATAGTAACTATTGGTATCT TAGGTTTTATTGTTTGAGGTCATCACATATTTACTGTTGGGATAGATGTTGATACTCGGG CTTATTTTACTTCAGCTACCATAATCATTGCTGTTCCAACTGGAATTAAAATTTTTAGGT GACCTGCTACTTTAGGAGGAATAAAATCTAACAAATTTAGGCCTCTTGTTCTTTGATTTA CTGGATTTTTGTTTTTATTTACTATGGGTGGATTAACTGGAATTATCCTTGGTAATTCCT CTGTTGATGTCTGCTTACATGATACTTATTTTGTTGTTGCCCATTTTCATTATGTTTTGT CTATAGGGATTATTTTTGCTATTGTAGGAGGAG…
China	HM137345	Asia II 9	GAAAACTTGAAGTATTTGGAAGGCTAGGTATAATTTATGCTATAGTAACTATTGGTATTT TAGGTTTTATTGTCTGAGGACATCATATATTTACTGTTGGGATAGATGTTGATACCCGAG CTTATTTTACCTCAGCCACTATAATTATTGCTGTTCCGACTGGAATTAAAATCTTTAGAT GACTTGCTACTTTAGGTGGAATAAAGTCTAACAAGCTCAGTCCGCTTGTTCTTTGGTTTA CTGGATTTTTATTTTTATTTACTATGGGCGGGTTAACTGGAATTATTCTTGGTAACTCTT CTGTCGATGTTTGCTTACACGATACTTATTTTGTTGTTGCTCATTTTCATTATGTTTTAT CTATAGGGATTATTTTTGCTATTGTGGGTGGGG…
China	AY686083	Asia II 4	GAAAGCTTGAAGTATTTGGAAGGTTGGGTATAATTTATGCTATAGTAACTATTGGCATTT TAGGTTTTATTGTGTGAGGTCATCATATATTTACTGTTGGGATAGATGTAGATACTCGAG CTTATTTTACCTCAGCCACCATAATTATTGCTGTTCCGACTGGAATTAAAATCTTTAGGT GACTTGCTACTCTAGGTGGAATAAAGCCTAACAAGCTTAGGCCGGTTGTACTATGATTTA CTGGATTTTTGTTTTTATTTACTATGGGTGGGTTAACTGGAATTATTCTTGGTAATTCTT CTGTTGATGTCTGCTTACACGATACTTATTTTGTTGTTGCTCACTTTCATTATGTTTTAT CTATAGGAATTATTTTTGCTATTGTGGGTGGGG…
China	EU192045	Asia II 3	GAAAGCTTGAAGTATTTGGAAGGCTGGGTATAATTTATGCTATAGTAACTATTGGC ATTTTAGGTTTTATTGTCTGAGGACATCATATATTTACTGTTGGGATAGATGTAGATACCCGAGCTTATT TTACCTCAGCTACCATAATTATTGCTGTTCCAACTGGAATTAAAATCTTTAGGTGACTTGCTACCCTAGG TGGAATAAAGTCTAACAAGCTCAGTCCGGTTGTTCTCTGATTTACTGGATTTTTGTTTTTATTTACTATG GGCGGGTTAACTGGAATTATTCTTGGTAACTCTTCTGTCGATGTCTGCTTACACGATACTTATTTTGTTG TTGCTCACTTTCATTATGTTTTGTCTATAGGAATTATTTTTGCTATTGTGGGTGGGGC…
India	KF298446	Asia II 13	GAAAACTTGAGGTATTTGGCAGATTAGGTATAATTTATGCTA TAATAACTATTGGCATTTTGGGTTTTATTGTTTGAGGTCATCATATATTTACTGTTGGAATAGATGTTGA TACTCGGGCTTATTTTACTTCAGCTACTATGATTATTGCTGTTCCAACTGGAATTAAAATTTTTAGGTGA CTTGCTACTTTAGGTGGAATAAAGTTTAACATATTTAGGCCGCTTGGACTTTGATTTGCTGGATTTCTTT TCTTATTTACCATGGGTGGATTAACTGGAATTATTCTGGGTAATTCTTCTGTTGATGTCTGCTTGCATGA TACTTACTTTGTTGTTGCTCATTTTCATTATGTTTTATCCATAGGAATTATTTTTGCTATCGTGGGAGGA G…
Indonesia	HE653694	Asia II 12	GAAAACTTGAAGTATTTGGAAGGCTGGGCATAATTTATGCTATAGTAACTATTGGTATTTTAGGTTTTAT CGTCTGAGGTCATCACATATTTACCGTTGGAATAGATGTTGACACACGAGCCTATTTTACCTCAGCTACT ATGATTATTGCTGTTCCGACTGGAATTAAAATCTTTAGGTGACTTGCTACTTTAGGTGGAATAAAATCTA ACAAACTTAGTCCGCTTGTTCTTTGATTTACTGGTTTTTTGTTTTTATTTACTATGGGGGGGTTAACTGG AATTATTCTTGGTAATTCTTCTGTTGATGTTTGCTTACATGATACTTATTTTGTCGTTGCTCACTTTCAT TATGTTTTATCTATAGGGATCATTTTTGCTATTGTGGGTGGTGT…
China	HM137356	Asia II 10	GAAAACTTGAAGTATTTGGAAGGCTAGGTATAATTTATGCTATAGTGACTATTGGAATTT TAGGTTTCATTGTCTGGGGTCATCATATATTTACTGTTGGAATAGATGTTGATACTCGAG CTTATTTTACCTCAGCTACTATGATTATTGCTGTTCCGACTGGAATTAAAATCTTTAGGT GACTTGCTACTTTAGGTGGAATAAAATCTAACAAATTTAGGCCGCTTGTTCTTTGATTCA CTGGGTTTTTGTTTTTATTTACTATGGGGGGGTTAACTGGAATTATTCTTGGTAATTCTT CTGTTGATGTTTGTTTACACGATACTTATTTTGTTGTTGCTCATTTTCATTATGTCTTAT CTATAGGGATCATTTTTGCTATTGTGGGTGGAG…
Indonesia	DQ174524	Asia II 7	GAAAACTTGAGGTATTTGGCAGGTTAGGTATAATTTATGCTATAGTAACGATTGGTAT TTTAGGTTTTATTGTTTGAGGTCATCATATATTTACTGTTGGGATGGATGTTGATACCCGGGCCTATTTT ACCTCAGCTACTATGATTATTGCTGTTCCGACTGGGATTAAAATTTTTAGGTGACTTGCTACTCTAGGTG GGATAAAATCTAATAGATTTAGCCCCCTTGGGCTTTGGTTTACTGGATTTCTTTTTTTATTTACTATGGG TGGGTTAACTGGGATTATTCTTGGTAATTCTTCTGTTGATGTCTGCTTACATGATACTTATTTTGTTGTT GCTCATTTTCATTATGTTTTATCTATAGGAATTATTTTTGCTATTGTGGGAGGGGT…
Pakistan	KJ709452	Asia II 7	GAAAACTTGAGGTATTTGGTAGGTTAGGTA TAATTTATGCTATAGTAACGATTGGTATTTTAGGTTTTATTGTTTGAGGTCATCATATATTTACTGTTGG GATGGATGTTGATACCCGGGCCTATTTTACCTCAGCTACTATGATTATTGCTGTTCCGACTGGGATTAAA ATTTTTAGGTGACTTGCTACTCTAGGTGGGATAAAATCTAATAGATTTAGCCCCCTTGGGCTTTGGTTTA CTGGATTTCTTTTTTTATTTACTATGGGTGGGTTAACTGGGATTATTCTTGGTAATTCTTCTGTTGATGT CTGCTTACATGATACTTATTTTGTTGTTGCTCATTTTCATTATGTTTTATCTATAGGAATTATTTTTGCT ATTGTGGGAGGGG…
Taiwan	DQ174521	Asia II 7	GAAAACTTGAGGTATTTGGTAGATTAGGTATAATTTATGCTATGGTAACGATTGGTAT TTTAGGTTTTATTGTTTGAGGTCATCATATATTTACTGTTGGGATGGATGTTGATACTCGGGCCTATTTT ACCTCAGCTACCATGATTATTGCTGTTCCGACTGGGATTAAAATTTTTAGGTGACTTGCTACTCTAGGTG GGATAAAATCTAATAGATTTAGCCCCCTTGGGCTTTGGTTTACTGGATTTCTTTTTTTATTTACTATGGG TGGGTTAACTGGGATTATTCTTGGTAATTCTTCTGTTGATGTCTGCTTACATGATACTTATTTTGTTGTT GCTCATTTTCATTATGTTTTATCTATAGGAATTATTTTTGCTATTGTGGGAGGGGT…
India	AJ748372	Asia II 7	GAAAACTTGAGGT ATTTGGCAGGTTAGGTATAATTTATGCTATAGTAACGATTGGTATTTTAGGTTTTATTGTTTGAGGTCAT CATATATTTACTGTTGGGATGGATGTTGATACCCGGGCCTATTTTACCTCAGCTACTATGATTATTGCTG TTCCGACTGGGATTAAAATTTTTAGGTGACTTGCTACTCTAGGTGGGATAAAATCTAATAGATTTAGCCC CCTTGGGCTTTGGTTTACTGGATTTCTTTTTTTATTTACTATGGGTGGGTTAACTGGGATTACTCTTGGT AATTCTTCTGTTGATGTCTGCTTACATGATACTTATTTTGTTGTTGCTCATTTTCATTATGTTTTATCTA TAGGAATTATTTTTGCTATTGTGGGAGGGG…
China	GQ139492	Asia II 7	GAAAACTTGAGGTATTTGGCAGGTTAGGTATAATTT ATGCTATAGTAACGATTGGTATTTTAGGTTTTATTGTTTGAGGTCATCATATATTTACTGTTGGGATGGA TGTTGATACCCGGGCCTATTTTACCTCAGCTACTATGATTATTGCTGTTCCGACTGGGATTAAAATTTTT AGGTGACTTGCTACTCTAGGTGGGATAAAATCTAATAGATTTAGCCCCCTTGGGCTTTGGTTTACTGGAT TTCTTTTTTTATTTACTATGGGTGGGTTAACTGGGATTATTCTTGGTAATTCTTCTGTTGATGTCTGCTT ACATGATACTTATTTTGTTGTTGCTCATTTTCATTATGTTTTATCTATAGGAATTATTTTTGCTATTGTG GGAGGGG…
Malaysia	JX678636	Asia II 7	GAAAACTTGAGGTATTTGGCAGGTTAGGTATAATTTATGCTATAGTAACGATTGGTATTTTAGGTTTTAT TGTTTGAGGTCATCATATATTTACTGTTGGGATGGATGTTGATACCCGGGCCTATTTTACCTCAGCTACT ATGATTATTGCTGTTCCGACTGGGATTAAAATTTTTAGGTGACTTGCTACTCTAGGTGGGATAAAATCTA ATAGATTTAGCCCCCTTGGGCTTTGGTTTACTGGATTTCTTTTTTTATTTACTATGGGTGGGTTAACTGG GATTATTCTTGGTAATTCTTCTGTTGATGTCTGCTTACATGATACTTATTTTGTTGTTGCTCATTTTCAT TATGTTTTATCTATAGGAATTATTTTTGCTATTGTGGGAGGGGT…
China	KC113534	Asia II 1	GAAAGCTTGAAGTATTTGGCAGATTAGGTATAATTTATGCTATAGTAACGATTGGCATTCTAGGTT TTATTGTGTGAGGTCATCATATATTTACTGTTGGAATAGATGTGGACACTCGGGCTTATTTTACTTCAGC TACTATGATTATTGCTGTTCCGACTGGAATTAAAATCTTTAGGTGACTTGCTACTCTAGGTGGAATAAAG TTTAACATATTTAGTCCGCTTGGGCTTTGGTTTGCTGGATTTCTTTTCTTATTTACTATGGGTGGATTAA CTGGAATTATTCTGGGTAATTCTTCTGTTGATGTCTGCTTACATGATACTTACTTTGTTGTTGCTCATTT TCATTATGTTTTATCTATAGGAATTATCTTTGCTATCGTGGGAGGAGT…
Bangladesh	JQ305089	Asia II 1	GAAAGCTTGAAGTATTTGGCAGATTAGG TATAATTTATGCTATAGTAACGATTGGCATTCTAGGTTTTATTGTGTGAGGTCATCATATATTTACTGTT GGAATAGATGTGGACACTCGGGCTTATTTTACTTCAGCTACTATGATTATTGCTGTTCCGACTGGAATTA AAATCTTTAGGTGACTTGCTACTCTAGGTGGAATAAAGTTTAATATATTTAGTCCGCTTGGACTTTGGTT TGCTGGATTTCTTTTCTTATTTACTATGGGTGGATTAACTGGAATTATTCTGGGTAATTCTTCTGTTGAT GTCTGCTTACATGATACTTACTTTGTTGTTGCTCATTTTCATTATGTTTTATCTATAGGAATTATCTTTG CTATCGTGGGAGGAG…
Nepal	AF342779	Asia II 1	GAAAGCTTGAAGTATTTGGCAGATTAAGTATAATTTATGCTAT AGTAACGATTGGCATTCTAGGGTTTATTGTGTGAGGTCATCATATATTTACTGTTGGAATAGATGTGGAC ACTCGGGCTTATTTTACTTCAGCTACTATGATTATTGCTGTTCCGACTGGAATTAAAATCTTTAGGTGAC TTGCTACTCTAGGTGGAATAAAGTTTAATATATTTAGTCCGCTTGGACTTTGGTTTGCTGGATTTCTTTT CTTATTTACTATGGGTAGATAACTGGAATTATTCTGGGTAATTCTTCTGTTGATGTCTGCTTACATGATA CTTACTTTGTTGTTGCTCATTTTCATTATGTTTTATCTATGGGAATTATCTTTGCTATTGTGGGAGGATT …
Pakistan	KJ486827	Asia II 1	GAAAGCTTGAAGTATTTGGCAGATTAGGTATAATTTATGCTATAGTAACGATTGGCATTCTAG GTTTTATTGTGTGAGGTCATCATATATTTACTGTTGGAATAGATGTGGACACTCGGGCTTATTTTACTTC AGCTACTATGATTATTGCTGTTCCGACTGGAATTAAAATCTTTAGGTGACTTGCTACTTTAGGTGGAATA AAGTTTAATATATTTAGTCCGCTTGGACTTTGGTTTGCTGGATTTCTTTTCTTATTTACTATGGGTGGAT TAACTGGAATTATTCTGGGTAATTCTTCTGTTGATGTCTGCTTACATGATACTTACTTTGTTGTTGCTCA TTTTCATTATGTCTTATCTATAGGAATTATCTTTGCTATTGTGGGAGGAGT…
China	EU192047	Asia II 1	GAAAGCTTGAAGTATTTGGCAGATTAGGTATAATTTATGCTATAGTAACGATTGGC ATTCTAGGTTTTATTGTGTGAGGTCATCATATATTTACTGTTGGAATAGATGTGGACACTCGGGCTTATT TTACTTCAGCTACTATGATTATTGCTGTTCCGACTGGAATTAAAATCTTTAGGTGACTTGCTACTCTAGG TGGAATAAAGTTTAACATATTTAGTCCGCTTGGACTTTGGTTTGCTGGATTTCTTTTCTTATTTACTATG GGTGGATTAACTGGAATTATTCTGGGTAATTCTTCCGTTGATGTCCGCTTACATGATACTTACTTTGTTG TTGCTCATTTTCATTATGTTTTATCTATAGGAATTATCTTTGCTATCGTGGGAGGAGT…
Taiwan	DQ174518	Asia II 1	GAAAGCTTGAAGTATTTGGCAGATTAGGTATAATTTATGCTATAGTAACGATTGGCAT TCTAGGTTTTATTGTGTGAGGTCATCATATATTTACTGTTGGAATAGATGTGGACACTCGGGCTTATTTT ACTTCAGCTACTATGATTATTGCTGTTCCGACTGGAATTAAAATCTTTAGGTGACTTGCTACTCTAGGTG GAATAAAGTTTAACATATTTAGTCCGCTTGGACTTTGGTTTGCTGGATTTCTTTTCTTATTTACTATGGG TGGATTAACTGGAATTATTCTGGGTAATTCTTCTGTTGATGTCTGCTTACATGATACTTACTTTGTTGTT GCTCATTTTCATTATGTTTTATCTATAGGAATTATCTTTGCTATCGTGGGAGGAGT…
India	JN703453	Asia II 1	GAAAGCTTGAA GTATTTGGCAGATTAGGTATAATTTATGCTATAGTAACGATTGGCATTCTAGGTTTTATTGTGTGAGGTC ATCATATATTTACTGTTGGAATAGATGTGGACACTCGGGCTTATTTTACTTCAGCTACTATGATTATTGC TGTTCCGACTGGAATTAAAATCTTTAGGTGACTTGCTACTCTAGGTGGAATAAAGTTTAACATACTTAGT CCGCTTGGACTTTGGTTTGCTGGATTTCTTTTCTTATTTACTATGGGTGGATTAACTGGAATTATTCTGG GTAATTCTTCTGTTGATGTCTGCTTACATGATACTTACTTTGTTGTTGCTCATTTTCATTATGTTTTATC TATAGGAATTATCTTTGCTATCGTGGGAGGAG…
Syria	FJ802392	Asia II 1	GAAAGCTTGA AGTATTTGGCAGATTAGGTATAATTTATGCTATAGTAACGATTGGCATTCTAGGTTTTATTGTGTGAGGT CATCATATATTTACTGTTGGAATAGATGTGGACACTCGGGCTTATTTTACTTCAGCTACTATGATTATTG CTGTTCCGACTGGAATTAAAATCTTTAGGTGACTTGCTACTCTAGGTGGAATAAAGTTTAACATATTTAG TCCGCTTGGACTTTGGTTTGCTGGATTTCTTTTCTTATTTACTATGGGTGGATTAACTGGAATTATTCTG GGTAATTCTTCTGTTGATGTCTGCTTACATGATACTTACTTTGTTGTTGCTCATTTTCATTATGTTTTAT CTATAGGAATTATCTTTGCTATCGTGGGAGGAG…
Japan	AB308129	Asia II 1	GAAAGCTTGAAGTATTTGGCAGATTAGGTATAATTTATGCTA TAGTAACGATTGGCATTCTAGGTTTTATTGTGTGAGGTCATCATATATTTACTGTTGGAATAGATGTGGA CACTCGGGCTTATTTTACTTCAGCTACTATGATTATTGCTGTTCCGACTGGAATTAAAATCTTTAGGTGA CTTGCTACTCTAGGTGGAATAAAGTTTAACATATTTAGTCCGCTTGGACTTTGGTTTGCTGGATTTCTTT TCTTATTTACTATGGGTGGATTAACTGGAATTATTCTGGGTAATTCTTCTGTTGATGTCTGCTTACATGA TACTTACTTTGTTGTTGCTCATTTTCATTATGTTTTATCTATAGGAATTATCTTTGCTATCGTGGGAGGA G…
China	AY686088	Asia II 2	GAAAGCTTGAAGTATTTGGAAGGTTGGGTATAATTTATGCTATAGTAACTATTGGCATTC TAGGTTTTATTGTGTGAGGTCATCATATATTTACTGTTGGAATAGATGTAGATACTCGAG CTTATTTTACTTCAGCTACTATAATTATTGCTGTTCCGACTGGAATTAAAATCTTTAGGT GACTTGCTACTCTAGGTGGAATAAAGTCTAACAAATTTAGTCCGCTTGGACTTTGATTTA CTGGATTTTTTTTTTTATTTACTATGGGTGGGTTAACTGGAATTATTCTTGGTAATTCTT CTGTTGATGTCTGCTTACATGATACTTATTTTGTTGTTGCTCATTTTCATTATGTTTTAT CTATAGGAATTATTTTTGCTATTGTGGGAGGAG…
India	AM408901	Asia II 5	GAAAACTTGAAGTATTTGGTAGGTTGGGAATAATTTATGCTATAGTAACTATTGGAATTC TAGGTTTTATTGTGTGAGGTCATCACATATTTACCGTCGGGATAGATGTTGATACTCGGG CTTATTTTACTTCAGCCACTATAATTATCGCTGTTCCGACCGGAATTAAAATCTTTAGGT GGCTTGCTACTCTAGGTGGAATAAAATCTAACAAGTTTAGTCCTCTTGGACTTTGGTTTA CTGGATTTCTTTTTTTATTTACCATGGGTGGGTTAACTGGGATCATTCTTGGTAATTCCT CTGTTGATGTCTGCTTACATGATACTTACTTTGTTGTTGCTCATTTTCATTATGTTCTAT CTATAGGAATTATTTTTGCTATTGTGGGAGGTG…
Bangladesh	AJ748391	Asia II 5	GAAAACTTGAAGT ATTTGGTAGGTTGGGAATAATTTATGCTATAGTAACTATTGGAATTCTAGGTTTTATTGTGTGAGGTCAT CACATATTTACCGTTGGGATAGATGTTGATACTCGGGCTTATTTTACTTCAGCCACTATAATTATCGCTG TTCCGACCGGAATTAAAATCTTTAGGTGGCTTGCTACTCTAGGTGGAATAAAATCTAACAAGTTTAGTCC TCTTGGACTTTGGTTTACTGGATTTCTTTTTTTATTTACCATGGGTGGGTTAACTGGGATCATTCTTGGT AATTCCTCTGTTGATGTCTGCTTACATGATACTTACTTTGTTGTTGCTCATTTTCATTATGTTCTATCTA TAGGAATTATTTTTGCTATTGTGGGAGGTG…
Mayanmar	JN018065	Asia II 5	GAAAACTTGAAGTATTTGGTAGGTTGGGAATAATTTATGCTATA GTAACTATTGGAATTCTAGGTTTTATTGTGTGAGGTCATCACATATTTACCGTTGGGATAGATGTTGATA CTCGGGCTTATTTTACTTCAGCCACTATAATTATCGCTGTTCCGACCGGAATTAAAATCTTTAGGTGACT TGCTACTCTAGGTGGAATAAAATCTAACAAGTTTAGTCCTCTTGGACTTTGGTTTACTGGATTTCTTTTT TTATTTACCATGGGTGGGTTAACTGGGATCATTCTTGGTAATTCCTCTGTTGATGTCTGCTTACATGATA CTTACTTTGTTGTTGCTCATTTTCATTATGTTCTATCTATAGGAATTATCTTTGCTATTGTGGGAGGTGT…
Pakistan	KJ486834	Asia II 5	GAAAACTTGAAGTATTTGGTAGGTTGGGAATAATTTATGCTATAGTAACTATTGGAATTCT AGGTTTTATTGTGTGAGGTCATCACATATTTACCGTTGGGATAGATGTTGATACTCGGGCTTATTTTACT TCAGCCACTATAATTATCGCTGTTCCGACCGGAATTAAAATCTTTAGGTGACTTGCTACTCTAGGTGGAA TAAAATCTAACAAGTTTAGCCCGCTTGGACTTTGGTTTACTGGATTTCTTTTTTTATTTACCATGGGTGG GTTAACTGGGATTATTCTTGGTAATTCTTCTGTTGATGTCTGCTTACATGATACTTACTTTGTTGTTGCT CATTTTCATTATGTTCTATCTATAGGAATTATCTTTGCTATTGTGGGAGGTGT…
China	HQ916813	Asia II 6	GAAAACTTGAAGTGTTTGGTAGGTTAGGTATAATTTATGCTATAGTGACTATTGGAATTCTAGGTT TTATTGTGTGAGGTCATCATATATTTACTGTTGGGATAGATGTTGATACTCGGGCTTATTTTACTTCAGC TACTATGATTATTGCTGTTCCGACCGGGATCAAAATTTTTAGGTGACTTGCTACTTTAGGTGGAATAAAA TCTAACAGGTTTAGTCCGCTTAGACTTTGGTTTACTGGATTTCTTTTTTTATTTACTATGGGCGGGCTAA CTGGGATCATTCTTGGCAATTCTTCTGTTGATGTCTGTTTACACGACACTTACTTTGTTGTTGCTCATTT TCATTATGTTTTATCTATGGGAATTATCTTTGCTATTGTGGGAGGTGT…
Japan	AB308126	Asia II 6	GAAAACTTGAAGTGTTTGGTAGGCTAGGTATAATTTATGCTA TAGTGACTATTGGAATTCTAGGTTTTATTGTGTGAGGTCATCATATATTTACTGTTGGGATAGATGTTGA TACTCGGGCTTATTTTACTTCAGCTACTATGATTATTGCTGTTCCGACCGGAATCAAAATCTTTAGGTGA CTTGCTACCTTAGGTGGAATAAAATCTAATAGGTTTAGTCCGCTTAGACTTTGGTTTACCGGATTTCTTT TTTTATTTACTATGGGTGGGTTAACTGGGATCATTCTTGGTAATTCTTCTGTTGATGTTTGTTTACACGA CACTTATTTTGTTGTTGCTCATTTTCATTATGTTTTATCTATAGGAATTATCTTTGCTATTGTGGGAGGT C…
Taiwan	DQ174520	Asia II 6	GAAAACTTGAAGTGTTTGGCAGGTTAGGTATAATTTATGCTATAGTGACTATTGGAATTC TAGGTTTTATTGTGTGAGGTCATCATATATTTACTGTTGGGATAGATGTTGATACTCGGG CTTATTTTACTTCAGCTACTATGATTATTGCTGTTCCGACCGGAATCAAAATCTTTAGGT GACTTGCTACCTTAGGTGGAATAAAATCTAATAGGTTTAGTCCGCTTAGACTTTGGTTTA CCGGATTTCTTTTTTTATTTACTATGGGTGGGTTAACTGGGATCATTCTTGGTAATTCTT CTGTTGATGTTTGTTTACACGACACTTATTTTGTTGTTGCTCATTTTCATTATGTTTTAT CTATAGGAATTATCTTTGCTATTGTGGGAGGTC…
Argentina	KJ606613	MED	GAAAATTAGAGGTATTTGGAAGGTTGGGGATAATTTATGCTATATTGACTATTGGTATCTTAGGGTTTAT TGTTTGAGGACATCATATATTTACAGTTGGAATAGATGTAGATACTCGAGCTTATTTCACTTCAGCTACT ATGATTATTGCCGTTCCTACAGGAATTAAAATTTTTAGTTGGCTTGCTACTTTGGGTGGAATAAAGTCCA ATAAATTCAGGCCCCTTGGCCTTTGATTTACAGGATTTTTATTTTTATTTACTATAGGTGGATTAACTGG AATTATTCTTGGTAACTCTTCTGTAGATGTGTGTTTGCATGACACTTATTTTGTTGTTGCGCATTTTCAT TATGTCTTATCAATAGGAATTATTTTTGCTATTGTAGGAGGAGT…
Japan	AB308111	Japan 2	GAAAACTTGAAGTTTTTGGTAGACTAGGAATAATTTATACTATGTTAACTATTGGTATTT TAGGTTTTATTGTTTGAGGTCATCACATATTTACTGTTGGGATAGATGTTGATACTCGGG CGTATTTTACTTCAGCTACAATAATTATTGCTGTTCCTACGGGGATTAAAATCTTTAGTT GACTTGCTACTTTAGGAGGTATAAAGTCTAATAAGCTTAGTCCTCTTGTTCTTTGATTTA CAGGGTTTTTATTTTTATTTACTATGGGTGGTTTAACTGGAATCATTTTGGGTAATTCTT CTGTTGATGTTTGTTTACATGATACTTATTTTGTTGTTGCTCATTTTCACTATGTTTTAT CTATGGGAATTATTTTTGCTGTTATGGGTGGGA…
	GU220055	Bemisia afer	GTAAATTAGAAGTTTTTGGCAGATTGGGTATAATTTATGCCATACTTACTATTGGTGTTTTAGGGTTTAT TGTTTGGGGTCATCATATGTTTACTGTCGGGATAGATGTGGATACGCGAGCCTATTTTACTTCAGCTACT ATAATTATTGCAGTTCCTACGGGAATTAAGATTTTTAGTTGATTGGCTACTATGGGAGGTATAAAGTTTA ACAAGTTTAGACCAGTGGCACTTTGGTTTACAGGGTTTTTATTTTTGTTTACTATGGGAGGACTTACTGG CATTATTTTGGGTAATTCTTCTGTTGATGTTTGTTTACACGACACTTATTTTGTTGTTGCTCACTTTCAT TATGTTTTATCAATGGGAATTATCTTTGCTATTATAGGAGGCTT…
	GU220056	Bemisia subdecipiens	GCAAACTTGAAGTTTTTGGTAGATTGGGGATAATTTATGCGATGCTTACTATTGGTGTTTTGGGGTTCAT TGTTTGGGGGCATCACATATTTACTGTTGGAATGGACGTCGATACTCGAGCTTATTTTACTTCAGCTACT ATAATTATTGCTGTTCCCACTGGGATCAAGATTTTTAGTTGATTAGCTACTTTAGGGGGAATTAAAAGAG AAAAATTTAATCCAGTGTTTCTTTGACTTACTGGGTTTTTATTTTTATTTACGATGGGGGGATTGACAGG AATCATTTTAGGCAATTCGTCTGTAGATGTATGTTTACATGACACTTACTTTGTTGTTGCTCATTTTCAT TATGTTTTGTCAATGGGCATTGTTTTTGCTATTATGGGCGGGTT…
	AY057221	Trialeurodes abutilonea	GTAAATTGGAGGTTTTTGGTAGATTGGGTATGATTTACGCTATATTAACTATTGGAATTT TGGGTTTTATTGTTTGGGGACATCATATGTTTACTGTGGGAATGGATGTTGATACTCGTG CTTATTTTACTTCTGCTACTATGATTATTGCAGTTCCAACTGGTATTAAAATTTTTAGTT GATTGGCTACTTTGGGGGGT---CGTCTTTTTGTTCTTAATCCACTTATATTGTGAATTT TCGGGTTTTTGTTTCTTTTTACATTAGGTGGATTGACAGGAGTAATTTTAGGTAATTCTT CAGTTGATGTTTGTTTACATGATACTTATTTTGTTGTGGCCCATTTTCATTATGTTTTGT CTATGGGAATTGTTTTTGCTATTATGGGTGGCT…
Nigeria	AM179429	Trialeurodes ricini	GTAAAGCTGAGGTTTTTGGCAGGTTGGGTATGATTTATGCTATAATTACAATTGGTGTTC TAGGTTTTATCGTTTGAGGTCATCATATGTTTACTGTGGGTATAGACGTTGATACACGTG CTTATTTTACTTCTGCTACAATAATTATTGCAGTTCCTACGGGGATTAAAATTTTTAGTT GATTGGCTACTTTAGGTGGATCTTGAATTTTTATATTGAGACCTTTATTTCTTTGAATTT TGGGGTTTCTTTTTCTCTTTACTTTGGGTGGGTTAACAGGTGTTATTTTAGGTAATTCTT CAGTTGACGTATGCCTTCATGATACTTATTTTGTAGTTGCTCATTTTCATTATGTTTTAT CTATGGGGATTGTATTTGCTATTATGGGAGGTT…
	AM179435	Trialeurodes lauri	GCAAAGTAGAAGTTTTTGGTGGTTTGGGTATAATTTACGCTATAATTACTATTGGTGTTT TGGGGTTTATTGTTTGGGGTCATCATATATTTACTGTGGGAATAGATGTTGATACTCGGG CTTATTTTACTTCTGCTACTATAATTATTGCTGTTCCTACGGGTATTAAAATTTTTAGTT GATTAGCTACTTTGGGCGGATGTCGTTTATTTATTTTTAGTCCCTTAGTTCTTTGAATTT TGGGATTTCTATTTTTATTTACTTTGGGCGGTTTGACGGGTGTAATTTTGGGTAATTCTT CAGTAGACGTTTGTTTGCATGATACTTATTTTGTTGTTGCTCATTTTCACTATGTTCTAT CTATGGGGATTGTTTTTGCTATTGTGGGAGGTA…
China	JF693935	Trialeurodes vaparariorum	GGAAAATTGAAGTCTTTGGAAGCCTCGGTATAATTTACGCTATAGTAACTATCGGTGTGT TGGGGTTTATTGTTTGGGGACATCATATATTTACTGTAGGAATGGATGTGGACACTCGCG CTTACTTTACTTCTGCTACTATAATTATTGCTGTTCCTACTGGAATTAAAATTTTCAGTT GACTTGCGACCTTGGGGGGCGCGCGTTTG---TCATTTAATCCCCTTACTTCTTGGTTTA CTGGATTTTTATTTCTTTTTACTTTAGGGGGTCTCACAGGGGTGATTTTGGGTAATTCTT CTGTGGATGTTTGTCTTCATGATACTTACTTTGTTGTTGCTCATTTTCACTATGTTTTAT CTATGGGGATTATTTTCGCTATTATAGGGGGTC…
