# Supplementary material for: Global genetic diversity and geographical distribution of Bemisia tabaci and its bacterial endosymbionts
Source: PLoS One. 2019 Mar 19;14(3):e0213946. doi: 10.1371/journal.pone.0213946 (PMC6424426; doi:10.1371/journal.pone.0213946)
Supplement: S2 Table — (XLSX) [file pone.0213946.s002.xlsx]

## Sheet: 42 Bemisia tabaci P-distance
		Species (P-distance)	1	2	3	4	5	6	7	8	9	10	11	12	13	14	15	16	17	18	19	20	21	22	23	24	25	26	27	28	29	30	31	32	33	34	35	36	37	38	39	40	41	42	43	44	45	46	47
	1	EU760739_Africa
	2	AJ748359_Asia_1	0.136964
	3	JX827725_AsiaII_1	0.141914	0.138614
	4	AY686088_AsiaII_2	0.127063	0.120462	0.0561056
	5	DQ309075_AsiaII_3	0.140264	0.146865	0.123762	0.0693069
	6	AY686083_AsiaII_4	0.135314	0.136964	0.107261	0.0528053	0.039604
	7	AM408901_AsiaII_5	0.141914	0.143564	0.0990099	0.0825083	0.123762	0.108911
	8	DQ174520_AsiaII_6	0.141914	0.143564	0.10066	0.0907591	0.118812	0.110561	0.0676568
	9	DQ174523_AsiaII_7	0.143564	0.123762	0.0874587	0.0924092	0.110561	0.107261	0.10066	0.0940594
	10	HM590188_AsiaII_8	0.143564	0.130363	0.115512	0.0973597	0.10396	0.115512	0.107261	0.117162	0.0990099
	11	HM137345_AsiaII_9	0.130363	0.138614	0.117162	0.0825083	0.0511551	0.0693069	0.108911	0.110561	0.0940594	0.105611
	12	HM137356_AsiaII_10	0.143564	0.123762	0.120462	0.0924092	0.0973597	0.0973597	0.125413	0.108911	0.10231	0.108911	0.0858086
	13	HM590146_AsiaII_11	0.133663	0.138614	0.120462	0.0940594	0.105611	0.105611	0.115512	0.125413	0.107261	0.0907591	0.10231	0.113861
	14	HE653694_Asia_II_12	0.153465	0.133663	0.125413	0.10231	0.10231	0.107261	0.122112	0.127063	0.112211	0.113861	0.0957096	0.0577558	0.120462
	15	KF298446_AsiaII_13	0.143564	0.0808581	0.0610561	0.0808581	0.128713	0.113861	0.112211	0.122112	0.0957096	0.120462	0.120462	0.115512	0.113861	0.128713
	16	DQ174528_Asia_III	0.146865	0.0693069	0.133663	0.117162	0.136964	0.123762	0.141914	0.133663	0.122112	0.133663	0.133663	0.127063	0.140264	0.132013	0.105611
	17	HE653715_Asia_IV	0.158416	0.0528053	0.156766	0.128713	0.158416	0.146865	0.155116	0.160066	0.151815	0.146865	0.156766	0.136964	0.151815	0.150165	0.108911	0.105611
	18	KT123037_Asia_V	0.141914	0.127063	0.141914	0.112211	0.125413	0.122112	0.127063	0.108911	0.105611	0.118812	0.115512	0.123762	0.113861	0.130363	0.122112	0.123762	0.145215
	19	GQ281714_AsiaI-India	0.140264	0.0676568	0.118812	0.0924092	0.136964	0.117162	0.0825083	0.10396	0.110561	0.123762	0.120462	0.115512	0.128713	0.113861	0.0874587	0.105611	0.0891089	0.127063
	20	DQ130052_Australia	0.168317	0.127063	0.163366	0.138614	0.153465	0.143564	0.138614	0.155116	0.158416	0.158416	0.146865	0.158416	0.156766	0.163366	0.132013	0.136964	0.138614	0.155116	0.136964
	21	GU086325_Australia/Indonesia	0.155116	0.136964	0.158416	0.138614	0.161716	0.158416	0.158416	0.156766	0.163366	0.156766	0.146865	0.155116	0.151815	0.155116	0.145215	0.127063	0.158416	0.141914	0.135314	0.146865
	22	GQ139495_China_1	0.133663	0.115512	0.135314	0.115512	0.136964	0.127063	0.123762	0.122112	0.128713	0.125413	0.130363	0.122112	0.127063	0.128713	0.118812	0.108911	0.130363	0.133663	0.112211	0.155116	0.138614
	23	AY686072_China_2	0.135314	0.113861	0.135314	0.113861	0.130363	0.120462	0.122112	0.125413	0.117162	0.127063	0.118812	0.117162	0.118812	0.130363	0.117162	0.115512	0.132013	0.118812	0.115512	0.151815	0.135314	0.0412541
	24	AJ748382_China_3	0.141914	0.127063	0.140264	0.115512	0.140264	0.138614	0.143564	0.138614	0.125413	0.123762	0.123762	0.123762	0.127063	0.141914	0.122112	0.118812	0.146865	0.115512	0.123762	0.158416	0.108911	0.108911	0.0990099
	25	KC113547_China_4	0.136964	0.117162	0.133663	0.105611	0.118812	0.122112	0.130363	0.135314	0.125413	0.118812	0.118812	0.128713	0.120462	0.138614	0.113861	0.118812	0.135314	0.10066	0.122112	0.146865	0.133663	0.10231	0.0973597	0.0957096
	26	KY249384_China_5	0.145215	0.130363	0.136964	0.120462	0.136964	0.136964	0.145215	0.135314	0.128713	0.123762	0.123762	0.118812	0.127063	0.128713	0.128713	0.115512	0.145215	0.123762	0.125413	0.158416	0.125413	0.110561	0.108911	0.049505	0.10066
	27	KJ787661_MEAM K	0.153465	0.143564	0.143564	0.10066	0.141914	0.132013	0.0990099	0.118812	0.140264	0.138614	0.136964	0.140264	0.141914	0.153465	0.132013	0.153465	0.130363	0.146865	0.138614	0.156766	0.155116	0.146865	0.127063	0.133663	0.143564	0.150165
	28	AY827596_Italy_1	0.128713	0.128713	0.128713	0.10396	0.112211	0.117162	0.123762	0.113861	0.113861	0.107261	0.110561	0.118812	0.112211	0.128713	0.117162	0.115512	0.141914	0.105611	0.128713	0.141914	0.122112	0.108911	0.10396	0.123762	0.105611	0.118812	0.135314
	29	AJ550171_Indian_Ocean	0.166667	0.136964	0.150165	0.122112	0.150165	0.143564	0.155116	0.158416	0.148515	0.148515	0.140264	0.148515	0.148515	0.168317	0.136964	0.151815	0.130363	0.161716	0.151815	0.179868	0.168317	0.150165	0.143564	0.168317	0.148515	0.156766	0.108911	0.138614
	30	AB440785_Japan_1	0.128713	0.112211	0.128713	0.108911	0.123762	0.118812	0.132013	0.118812	0.117162	0.128713	0.117162	0.118812	0.118812	0.123762	0.0990099	0.107261	0.127063	0.117162	0.122112	0.143564	0.143564	0.0957096	0.0990099	0.118812	0.0924092	0.128713	0.132013	0.105611	0.150165
	31	AB308111_Japan_2	0.160066	0.153465	0.168317	0.138614	0.155116	0.148515	0.156766	0.163366	0.165017	0.141914	0.145215	0.151815	0.145215	0.153465	0.151815	0.143564	0.173267	0.161716	0.140264	0.186469	0.165017	0.136964	0.150165	0.153465	0.133663	0.148515	0.166667	0.130363	0.156766	0.132013
	32	HE653724_Mediterranean	0.166667	0.151815	0.160066	0.118812	0.155116	0.145215	0.160066	0.150165	0.153465	0.141914	0.143564	0.153465	0.146865	0.171617	0.145215	0.163366	0.141914	0.155116	0.161716	0.189769	0.168317	0.155116	0.151815	0.156766	0.150165	0.156766	0.0957096	0.143564	0.0676568	0.145215	0.163366
	33	HE653718_Middle_East-Asia_Minor_1	0.160066	0.141914	0.153465	0.0990099	0.146865	0.133663	0.146865	0.146865	0.150165	0.135314	0.143564	0.148515	0.140264	0.160066	0.136964	0.150165	0.127063	0.140264	0.136964	0.166667	0.160066	0.146865	0.135314	0.138614	0.138614	0.138614	0.0544554	0.135314	0.0759076	0.135314	0.150165	0.0544554
	34	AJ550177_Middle_East-Asia_Minor_2	0.161716	0.140264	0.145215	0.108911	0.145215	0.135314	0.146865	0.141914	0.143564	0.132013	0.141914	0.148515	0.138614	0.165017	0.127063	0.146865	0.132013	0.143564	0.150165	0.176568	0.163366	0.146865	0.141914	0.143564	0.136964	0.148515	0.0792079	0.135314	0.0660066	0.133663	0.156766	0.0429043	0.0412541
	35	JF901839_New_World_1	0.181518	0.158416	0.183168	0.156766	0.171617	0.169967	0.176568	0.174917	0.183168	0.168317	0.168317	0.165017	0.161716	0.165017	0.165017	0.171617	0.171617	0.173267	0.153465	0.194719	0.181518	0.158416	0.158416	0.173267	0.155116	0.171617	0.169967	0.156766	0.171617	0.161716	0.163366	0.163366	0.160066	0.161716
	36	JN689354_New_World_2	0.171617	0.145215	0.165017	0.146865	0.156766	0.155116	0.158416	0.173267	0.163366	0.155116	0.155116	0.158416	0.151815	0.171617	0.150165	0.151815	0.158416	0.161716	0.145215	0.186469	0.184818	0.153465	0.150165	0.165017	0.135314	0.163366	0.161716	0.140264	0.146865	0.163366	0.161716	0.155116	0.141914	0.143564	0.0594059
	37	FN557462_Ru	0.130363	0.125413	0.146865	0.123762	0.128713	0.133663	0.138614	0.123762	0.136964	0.133663	0.123762	0.120462	0.132013	0.112211	0.135314	0.140264	0.140264	0.110561	0.132013	0.153465	0.150165	0.130363	0.125413	0.127063	0.115512	0.125413	0.140264	0.0940594	0.163366	0.110561	0.148515	0.158416	0.148515	0.148515	0.155116	0.155116
	38	KC539836_Spain 1	0.143564	0.133663	0.148515	0.122112	0.122112	0.127063	0.130363	0.127063	0.120462	0.122112	0.115512	0.130363	0.122112	0.140264	0.127063	0.122112	0.153465	0.113861	0.132013	0.148515	0.140264	0.120462	0.110561	0.122112	0.110561	0.133663	0.140264	0.049505	0.160066	0.117162	0.143564	0.165017	0.156766	0.153465	0.160066	0.151815	0.10231
	39	DQ130054_Sub_Saharan_Africa_1	0.173267	0.171617	0.174917	0.151815	0.163366	0.161716	0.176568	0.173267	0.176568	0.168317	0.156766	0.166667	0.163366	0.171617	0.171617	0.161716	0.181518	0.168317	0.168317	0.179868	0.168317	0.166667	0.165017	0.150165	0.165017	0.160066	0.169967	0.143564	0.176568	0.158416	0.146865	0.173267	0.156766	0.160066	0.168317	0.156766	0.163366	0.153465
	40	AY057141_Sub_Saharan_Africa_2	0.166667	0.156766	0.179868	0.150165	0.156766	0.160066	0.179868	0.171617	0.184818	0.160066	0.146865	0.165017	0.165017	0.169967	0.168317	0.156766	0.169967	0.165017	0.158416	0.171617	0.171617	0.169967	0.166667	0.165017	0.166667	0.166667	0.166667	0.138614	0.161716	0.163366	0.136964	0.165017	0.156766	0.151815	0.163366	0.158416	0.146865	0.156766	0.0891089
	41	AF344257_Sub_Saharan_Africa_3	0.163366	0.143564	0.166667	0.143564	0.156766	0.156766	0.176568	0.171617	0.173267	0.150165	0.151815	0.151815	0.161716	0.160066	0.153465	0.148515	0.161716	0.166667	0.150165	0.179868	0.166667	0.160066	0.156766	0.160066	0.161716	0.160066	0.161716	0.143564	0.163366	0.151815	0.132013	0.163366	0.155116	0.155116	0.156766	0.151815	0.155116	0.151815	0.0792079	0.0594059
	42	AF344246_Sub_Saharan_Africaf_4	0.171617	0.150165	0.169967	0.143564	0.158416	0.155116	0.169967	0.166667	0.166667	0.156766	0.151815	0.145215	0.161716	0.146865	0.150165	0.150165	0.163366	0.158416	0.146865	0.171617	0.158416	0.163366	0.161716	0.153465	0.153465	0.156766	0.160066	0.128713	0.156766	0.141914	0.133663	0.156766	0.151815	0.146865	0.156766	0.148515	0.146865	0.145215	0.0808581	0.0643564	0.0643564
	43	AM040598_Sub_Saharan_Africa_5	0.166667	0.160066	0.176568	0.151815	0.158416	0.158416	0.181518	0.169967	0.179868	0.166667	0.151815	0.166667	0.163366	0.171617	0.165017	0.156766	0.166667	0.163366	0.163366	0.173267	0.173267	0.166667	0.171617	0.158416	0.169967	0.166667	0.168317	0.145215	0.168317	0.158416	0.141914	0.168317	0.158416	0.155116	0.166667	0.153465	0.148515	0.160066	0.0462046	0.0462046	0.0676568	0.0676568
	44	AY903553_Uganda	0.179868	0.178218	0.181518	0.163366	0.191419	0.184818	0.178218	0.183168	0.189769	0.174917	0.169967	0.166667	0.186469	0.178218	0.169967	0.176568	0.186469	0.186469	0.174917	0.209571	0.173267	0.163366	0.163366	0.165017	0.176568	0.169967	0.165017	0.171617	0.173267	0.174917	0.173267	0.171617	0.165017	0.160066	0.179868	0.178218	0.165017	0.186469	0.169967	0.163366	0.165017	0.166667	0.160066
	45	AY521262_Tetraleurodes_acaciae	0.20297	0.235974	0.240924	0.217822	0.242574	0.244224	0.244224	0.247525	0.249175	0.222772	0.244224	0.237624	0.224422	0.242574	0.239274	0.239274	0.252475	0.255776	0.232673	0.255776	0.247525	0.231023	0.232673	0.244224	0.240924	0.229373	0.250825	0.235974	0.226073	0.232673	0.216172	0.235974	0.224422	0.229373	0.250825	0.240924	0.235974	0.249175	0.226073	0.219472	0.211221	0.226073	0.221122	0.229373
	46	GU086362_Bemisia_atriplex	0.141914	0.136964	0.161716	0.138614	0.150165	0.145215	0.151815	0.163366	0.158416	0.143564	0.140264	0.146865	0.138614	0.146865	0.151815	0.151815	0.155116	0.158416	0.146865	0.173267	0.140264	0.136964	0.122112	0.145215	0.122112	0.143564	0.148515	0.118812	0.146865	0.140264	0.128713	0.163366	0.146865	0.146865	0.145215	0.132013	0.135314	0.132013	0.160066	0.155116	0.156766	0.146865	0.158416	0.166667	0.229373
	47	GU220055_Bemisia_afer	0.20462	0.206271	0.211221	0.206271	0.217822	0.211221	0.212871	0.19637	0.212871	0.20297	0.20462	0.207921	0.217822	0.214521	0.206271	0.219472	0.216172	0.19967	0.209571	0.235974	0.217822	0.20462	0.20462	0.20462	0.211221	0.207921	0.20462	0.19967	0.191419	0.206271	0.194719	0.19802	0.19637	0.20132	0.217822	0.206271	0.188119	0.216172	0.20297	0.19637	0.19802	0.194719	0.193069	0.207921	0.211221	0.209571
	48	GU220056_Bemisia_subdecipiens	0.232673	0.219472	0.231023	0.214521	0.235974	0.234323	0.231023	0.231023	0.229373	0.221122	0.234323	0.224422	0.214521	0.231023	0.224422	0.226073	0.247525	0.222772	0.227723	0.254125	0.221122	0.227723	0.239274	0.212871	0.219472	0.214521	0.231023	0.222772	0.221122	0.232673	0.19967	0.219472	0.221122	0.209571	0.240924	0.226073	0.227723	0.232673	0.214521	0.20462	0.212871	0.20462	0.209571	0.235974	0.226073	0.217822	0.206271
	49	AY057221_Trialeurodes_abutilonea	0.264026	0.265677	0.272277	0.257426	0.268977	0.262376	0.275578	0.268977	0.267327	0.257426	0.262376	0.262376	0.267327	0.267327	0.247525	0.265677	0.283828	0.275578	0.267327	0.288779	0.277228	0.252475	0.254125	0.255776	0.252475	0.254125	0.275578	0.252475	0.265677	0.240924	0.237624	0.262376	0.262376	0.255776	0.277228	0.268977	0.259076	0.268977	0.268977	0.260726	0.260726	0.257426	0.260726	0.255776	0.20132	0.268977	0.244224
	50	AM179435_Trialeurodes_lauri	0.229373	0.219472	0.237624	0.211221	0.235974	0.239274	0.240924	0.239274	0.242574	0.219472	0.231023	0.240924	0.227723	0.249175	0.217822	0.226073	0.239274	0.242574	0.224422	0.250825	0.237624	0.219472	0.224422	0.222772	0.211221	0.211221	0.237624	0.221122	0.224422	0.217822	0.20297	0.221122	0.211221	0.216172	0.224422	0.206271	0.229373	0.242574	0.214521	0.227723	0.212871	0.214521	0.222772	0.239274	0.20297	0.221122	0.224422
	51	AM179429_Trialeurodes_ricini	0.252475	0.232673	0.247525	0.234323	0.254125	0.250825	0.250825	0.249175	0.232673	0.250825	0.247525	0.247525	0.245875	0.244224	0.232673	0.219472	0.255776	0.242574	0.237624	0.270627	0.265677	0.222772	0.232673	0.229373	0.240924	0.231023	0.260726	0.244224	0.260726	0.229373	0.239274	0.267327	0.252475	0.260726	0.252475	0.235974	0.250825	0.254125	0.240924	0.247525	0.237624	0.239274	0.247525	0.259076	0.240924	0.242574	0.240924
	52	JF693935_Trialeurodes_vaparariorum	0.244224	0.257426	0.255776	0.245875	0.262376	0.264026	0.265677	0.255776	0.257426	0.249175	0.247525	0.255776	0.249175	0.260726	0.260726	0.257426	0.272277	0.250825	0.259076	0.272277	0.259076	0.252475	0.239274	0.242574	0.257426	0.239274	0.260726	0.244224	0.240924	0.257426	0.244224	0.254125	0.252475	0.260726	0.270627	0.255776	0.235974	0.259076	0.245875	0.226073	0.229373	0.234323	0.231023	0.265677	0.232673	0.249175	0.239274
[truncated: 5 more columns]

## Sheet: 44 Bemisia tabaci K2P
	Species (K2-P)	1	2	3	4	5	6	7	8	9	10	11	12	13	14	15	16	17	18	19	20	21	22	23	24	25	26	27	28	29	30	31	32	33	34	35	36	37	38	39	40	41	42	43	44	45	46	47	48
1	EU760739_Africa
2	AJ748359_Asia_1	0.153949
3	JX827725_AsiaII_1	0.160443	0.155588
4	AY686088_AsiaII_2	0.141681	0.132893	0.0590452
5	DQ309075_AsiaII_3	0.159929	0.168115	0.1389	0.0735972
6	AY686083_AsiaII_4	0.152157	0.154128	0.117763	0.0550057	0.040913
7	AM408901_AsiaII_5	0.160636	0.16345	0.1081	0.0885548	0.138704	0.119653
8	DQ174520_AsiaII_6	0.160636	0.16345	0.110108	0.0983017	0.132375	0.121694	0.0720017
9	DQ174523_AsiaII_7	0.162824	0.137325	0.0944999	0.100274	0.122329	0.117621	0.11089	0.10253
10	HM590188_AsiaII_8	0.163896	0.145918	0.127127	0.105596	0.114303	0.127708	0.117911	0.129621	0.10783
11	HM137345_AsiaII_9	0.146857	0.157504	0.13011	0.0886633	0.0536247	0.0735083	0.120271	0.122329	0.10239	0.116672
12	HM137356_AsiaII_10	0.16345	0.137803	0.133946	0.100147	0.107172	0.10653	0.140832	0.119952	0.111838	0.120109	0.0931994
13	HM590146_AsiaII_11	0.150766	0.157504	0.133618	0.101878	0.116672	0.116027	0.128553	0.140446	0.118222	0.0991401	0.112927	0.127025
14	HE653694_Asia_II_12	0.17663	0.150378	0.140082	0.111979	0.113102	0.118222	0.136399	0.142768	0.123898	0.126125	0.104988	0.0608902	0.134855
15	KF298446_AsiaII_13	0.162434	0.0861761	0.0641301	0.0868424	0.145114	0.125801	0.124224	0.136777	0.104242	0.133779	0.134855	0.128199	0.126125	0.144517
16	DQ174528_Asia_III	0.167229	0.0735972	0.149667	0.12918	0.155105	0.137638	0.16191	0.150968	0.135706	0.150378	0.151176	0.142201	0.159929	0.148419	0.115735
17	HE653715_Asia_IV	0.181806	0.05496	0.17822	0.142489	0.182481	0.166071	0.177312	0.184069	0.172477	0.167229	0.180683	0.153776	0.173911	0.171039	0.11847	0.115335
18	KT123037_Asia_V	0.161463	0.141849	0.161248	0.123898	0.141238	0.136218	0.142768	0.1198	0.116027	0.132025	0.128553	0.138328	0.126125	0.146658	0.136042	0.138147	0.164819
19	GQ281714_AsiaI-India	0.158086	0.0715514	0.131696	0.0997973	0.155105	0.129322	0.0887767	0.114627	0.121845	0.137638	0.134117	0.127555	0.144328	0.125354	0.0943801	0.11634	0.0954445	0.142022
20	DQ130052_Australia	0.196045	0.141681	0.188396	0.155754	0.176158	0.162067	0.156477	0.178183	0.182718	0.182961	0.167661	0.182481	0.181175	0.189599	0.147225	0.155105	0.155271	0.178653	0.154697
21	GU086325_Australia/Indonesia	0.178183	0.154898	0.181593	0.155754	0.188072	0.182025	0.183723	0.180445	0.189599	0.181175	0.168115	0.178415	0.174857	0.178653	0.164431	0.142574	0.182025	0.160834	0.152533	0.168591
22	GQ139495_China_1	0.150569	0.127867	0.151803	0.127407	0.155984	0.142201	0.138147	0.136042	0.144145	0.140082	0.147704	0.136585	0.142968	0.14491	0.131539	0.120109	0.146095	0.151389	0.123309	0.178653	0.157727
23	AY686072_China_2	0.152931	0.125354	0.151977	0.125498	0.147484	0.133946	0.136218	0.140082	0.129621	0.142385	0.132558	0.13011	0.132558	0.146857	0.129322	0.127867	0.147704	0.132375	0.126995	0.173911	0.153138	0.0428528
24	AJ748382_China_3	0.161038	0.142574	0.157909	0.127127	0.159929	0.156871	0.163236	0.157077	0.139576	0.137972	0.138704	0.138704	0.142968	0.162379	0.135391	0.132197	0.167442	0.127708	0.137479	0.182718	0.119118	0.121157	0.10839
25	KC113547_China_4	0.154128	0.129621	0.150011	0.115211	0.131696	0.135546	0.146658	0.153138	0.140261	0.131696	0.132025	0.144328	0.134117	0.157077	0.125354	0.132558	0.151803	0.109966	0.135706	0.167442	0.150378	0.112591	0.106382	0.104242
26	KY249384_China_5	0.165663	0.146277	0.153776	0.133463	0.155756	0.154502	0.165663	0.152533	0.143967	0.138147	0.1389	0.132197	0.142768	0.145114	0.143628	0.127555	0.164622	0.137972	0.139418	0.182481	0.139576	0.122676	0.120109	0.0516043	0.10983
27	KJ787661_MEAM K	0.174881	0.161892	0.161892	0.108663	0.160834	0.147225	0.106865	0.130478	0.158457	0.156477	0.154312	0.158651	0.161248	0.175709	0.147077	0.174502	0.144572	0.167229	0.154706	0.178053	0.176534	0.167229	0.141849	0.149502	0.162434	0.171456
28	AY827596_Italy_1	0.14491	0.143311	0.143628	0.113451	0.124059	0.129322	0.137803	0.125082	0.125647	0.117911	0.122329	0.132025	0.124059	0.144517	0.12918	0.126868	0.159728	0.115735	0.14316	0.160074	0.13496	0.119512	0.11358	0.137803	0.115463	0.132025	0.151977
29	AJ550171_Indian_Ocean	0.193468	0.152469	0.169601	0.134348	0.171039	0.161559	0.177109	0.180799	0.168632	0.169234	0.157909	0.168827	0.168827	0.195292	0.152854	0.171949	0.143925	0.186571	0.171327	0.209059	0.193749	0.170839	0.162626	0.195292	0.168632	0.179988	0.120788	0.156288
30	AB440785_Japan_1	0.144328	0.124224	0.143795	0.119653	0.1389	0.132197	0.149012	0.132375	0.129942	0.144517	0.130833	0.132558	0.132558	0.138704	0.10758	0.118222	0.142385	0.130645	0.136218	0.16367	0.16367	0.104675	0.108242	0.133137	0.100406	0.145324	0.147874	0.115878	0.171039
31	AB308111_Japan_2	0.184069	0.174502	0.193952	0.154579	0.177521	0.167582	0.179143	0.187342	0.190456	0.161463	0.164622	0.173057	0.164622	0.17508	0.172477	0.161892	0.201303	0.1859	0.156966	0.2192	0.189406	0.152994	0.170097	0.17508	0.149344	0.169446	0.192301	0.145747	0.179554	0.146796
32	HE653724_Mediterranean	0.193468	0.171785	0.182847	0.130266	0.177736	0.163724	0.183431	0.169761	0.175284	0.160443	0.162626	0.175494	0.166624	0.199944	0.163561	0.18754	0.15857	0.177521	0.184544	0.223244	0.193363	0.177109	0.173262	0.179346	0.170457	0.179988	0.104242	0.162824	0.0722142	0.164431	0.188173
33	HE653718_Middle_East-Asia_Minor_1	0.184069	0.159251	0.173815	0.106401	0.166434	0.148635	0.165569	0.165263	0.170645	0.151635	0.162067	0.168632	0.158086	0.183638	0.152994	0.169926	0.140091	0.157572	0.152241	0.190584	0.181994	0.165898	0.151314	0.155121	0.155121	0.155588	0.056929	0.151803	0.0816479	0.151314	0.170457	0.0572069
34	AJ550177_Middle_East-Asia_Minor_2	0.186806	0.156829	0.163253	0.118296	0.164622	0.151016	0.165898	0.159103	0.162248	0.147704	0.160256	0.169028	0.156288	0.190918	0.140414	0.165569	0.146089	0.162248	0.1693	0.204622	0.186781	0.166249	0.160256	0.161892	0.15329	0.169028	0.0850263	0.152157	0.0704334	0.149502	0.179346	0.044645	0.0429161
35	JF901839_New_World_1	0.212313	0.181184	0.213968	0.178053	0.199944	0.196673	0.205734	0.202945	0.215725	0.195292	0.196307	0.191158	0.186118	0.190456	0.189604	0.199694	0.198539	0.202031	0.173361	0.230231	0.211615	0.181386	0.181593	0.201539	0.176534	0.199944	0.197369	0.179143	0.199694	0.186118	0.187956	0.188625	0.183431	0.186118
36	JN689354_New_World_2	0.198983	0.164066	0.189214	0.165413	0.179988	0.176911	0.181184	0.201303	0.188396	0.177736	0.178183	0.182718	0.173262	0.200461	0.170097	0.173057	0.180988	0.187048	0.162968	0.21895	0.217064	0.175284	0.171039	0.190684	0.151314	0.1891	0.187048	0.157738	0.16682	0.1891	0.186341	0.177957	0.160074	0.162626	0.0625737
37	FN557462_Ru	0.145747	0.139576	0.166071	0.137034	0.144145	0.149836	0.156104	0.137034	0.153949	0.150192	0.137803	0.134294	0.148419	0.123743	0.151472	0.159055	0.158086	0.121142	0.147225	0.175284	0.171245	0.146465	0.140261	0.142201	0.127264	0.139908	0.158269	0.101651	0.189599	0.122162	0.169028	0.182718	0.169028	0.169446	0.177957	0.178653
38	KC539836_Spain 1	0.164854	0.150192	0.170352	0.136218	0.136777	0.142022	0.146095	0.142201	0.134117	0.136399	0.128737	0.14706	0.136399	0.159929	0.141849	0.135546	0.175709	0.126125	0.147874	0.169028	0.158457	0.134476	0.121845	0.136218	0.121694	0.150968	0.158269	0.0516043	0.184523	0.130833	0.162434	0.191404	0.179768	0.175709	0.183431	0.172857	0.111703
39	DQ130054_Sub_Saharan_Africa_1	0.201072	0.197356	0.202312	0.171785	0.188396	0.184902	0.20403	0.199453	0.204418	0.194374	0.178947	0.192983	0.187149	0.199694	0.19718	0.184053	0.210391	0.193749	0.192067	0.207736	0.191934	0.19075	0.188675	0.168768	0.188508	0.182664	0.195265	0.161559	0.205271	0.1801	0.165413	0.20063	0.177892	0.182664	0.192507	0.177737	0.188859	0.174502
40	AY057141_Sub_Saharan_Africa_2	0.191877	0.17822	0.209273	0.169601	0.179768	0.183036	0.209955	0.197537	0.217064	0.18385	0.166071	0.191158	0.190234	0.198381	0.193002	0.178393	0.195447	0.190018	0.179638	0.197725	0.197725	0.196033	0.191674	0.189214	0.191477	0.192086	0.191477	0.155121	0.185089	0.18754	0.153139	0.189604	0.17822	0.171949	0.186438	0.180615	0.16682	0.178947	0.096337
41	AF344257_Sub_Saharan_Africa_3	0.187342	0.160574	0.190922	0.160962	0.179768	0.178572	0.205271	0.197537	0.20063	0.170457	0.172664	0.173057	0.185689	0.184523	0.173088	0.167136	0.183902	0.192301	0.168538	0.20885	0.190584	0.182152	0.17822	0.182152	0.184374	0.182664	0.18472	0.161559	0.187342	0.171626	0.146796	0.187342	0.176012	0.176354	0.177588	0.171785	0.177957	0.172295	0.0851417	0.062833
42	AF344246_Sub_Saharan_Africaf_4	0.197919	0.169158	0.195447	0.160698	0.181593	0.176012	0.195636	0.191101	0.191101	0.178572	0.172664	0.164622	0.184902	0.166624	0.169022	0.1693	0.186119	0.180615	0.164486	0.197011	0.179232	0.186607	0.184211	0.173361	0.173088	0.17822	0.181841	0.142259	0.177737	0.158695	0.148635	0.177737	0.171052	0.164848	0.177588	0.167427	0.16682	0.163561	0.0868424	0.0679008	0.0682422
43	AM040598_Sub_Saharan_Africa_5	0.191877	0.182317	0.204622	0.171785	0.182025	0.180799	0.211395	0.195265	0.209494	0.192086	0.172664	0.193468	0.187149	0.200199	0.188508	0.178053	0.190584	0.187342	0.185969	0.199279	0.199279	0.191477	0.19812	0.180265	0.195636	0.192086	0.193363	0.163404	0.193749	0.180799	0.159251	0.193749	0.1801	0.176012	0.190584	0.173657	0.169028	0.183431	0.048056	0.048056	0.0718076	0.0716321
44	AY903553_Uganda	0.209955	0.206942	0.212074	0.187342	0.228798	0.218411	0.207607	0.2142	0.223747	0.203168	0.197131	0.193468	0.219718	0.209106	0.195636	0.204832	0.217385	0.21895	0.201736	0.2503	0.199279	0.186962	0.187149	0.189214	0.204418	0.197131	0.189214	0.198758	0.201539	0.202728	0.201303	0.198758	0.189406	0.183036	0.210194	0.208582	0.190234	0.219718	0.197613	0.188396	0.190234	0.192086	0.184293
45	AY521262_Tetraleurodes_acaciae	0.238322	0.286474	0.292562	0.258214	0.295947	0.297345	0.298336	0.303137	0.305769	0.266632	0.298558	0.288195	0.268751	0.295732	0.290564	0.291898	0.311315	0.318094	0.281138	0.317227	0.304319	0.278221	0.280938	0.298789	0.295037	0.276683	0.307971	0.287184	0.271062	0.281346	0.2579	0.285835	0.268406	0.27627	0.307762	0.293141	0.286474	0.308107	0.271632	0.26205	0.249516	0.271245	0.264151	0.275888
46	GU086362_Bemisia_atriplex	0.159251	0.152994	0.184053	0.154232	0.169926	0.162834	0.172295	0.186781	0.180437	0.161559	0.157258	0.166249	0.155121	0.166071	0.171327	0.172295	0.17585	0.180437	0.164848	0.20063	0.156697	0.152854	0.134241	0.163892	0.134348	0.161892	0.167279	0.130711	0.165413	0.156966	0.143967	0.186781	0.16498	0.16498	0.163404	0.146796	0.151803	0.146934	0.182152	0.175544	0.178053	0.164721	0.179638	0.192301	0.276901
47	GU220055_Bemisia_afer	0.241593	0.246111	0.251134	0.244014	0.262611	0.25204	0.253819	0.230007	0.253382	0.239377	0.241792	0.247572	0.261548	0.257819	0.245349	0.265452	0.25954	0.235593	0.249803	0.288239	0.26017	0.243381	0.243635	0.242892	0.253897	0.248071	0.242892	0.234769	0.224055	0.246111	0.228604	0.232769	0.23058	0.237792	0.26017	0.244431	0.219534	0.25954	0.239377	0.22983	0.231854	0.227148	0.225463	0.247572	0.24999	0.248893
48	GU220056_Bemisia_subdecipiens	0.281785	0.262658	0.27901	0.254044	0.288239	0.284126	0.278801	0.278406	0.27627	0.265158	0.285621	0.270196	0.254509	0.280171	0.268751	0.27205	0.305126	0.267025	0.274582	0.315362	0.265158	0.274151	0.291421	0.251925	0.262448	0.254856	0.279227	0.267025	0.265382	0.281561	0.234224	0.262448	0.264337	0.247574	0.294516	0.272499	0.274809	0.282016	0.254856	0.240703	0.252082	0.240397	0.247915	0.288813	0.270721	0.260382	0.244431
49	AY057221_Trialeurodes_abutilonea	0.327086	0.329953	0.340431	0.316503	0.335801	0.324591	0.346632	0.336028	0.332857	0.318172	0.325806	0.325365	0.333518	0.333289	0.301532	0.330564	0.359037	0.346632	0.333756	0.368064	0.348718	0.30898	0.311167	0.314885	0.309995	0.312839	0.344973	0.308477	0.329767	0.291498	0.286994	0.324419	0.324257	0.314036	0.348718	0.335582	0.318709	0.334981	0.334626	0.321327	0.320867	0.316105	0.321611	0.31435	0.235669	0.334462	0.296702	0.312247
50	AM179435_Trialeurodes_lauri	0.275217	0.261185	0.287297	0.248416	0.285094	0.289236	0.292562	0.289673	0.295133	0.261185	0.277873	0.292747	0.272885	0.305996	0.258336	0.271245	0.290183	0.296403	0.267809	0.307562	0.287632	0.260757	0.268245	0.265364	0.249516	0.249372	0.287812	0.2638	0.268406	0.258465	0.238027	0.26319	0.248872	0.25605	0.268935	0.242933	0.276901	0.296171	0.253646	0.272333	0.250695	0.25322	0.26524	0.289519	0.238027	0.26348	0.268092	0.267557
51	AM179429_Trialeurodes_ricini	0.309449	0.280562	0.301038	0.281083	0.311578	0.305919	0.306537	0.30396	0.27906	0.306687	0.301532	0.301532	0.298974	0.296562	0.27926	0.26063	0.315286	0.29495	0.286994	0.338783	0.331503	0.265016	0.279622	0.275069	0.293141	0.27741	0.322286	0.29685	0.322286	0.274672	0.290766	0.332655	0.309284	0.322104	0.310841	0.285835	0.307762	0.312633	0.290732	0.300683	0.28583	0.288374	0.300683	0.319128	0.292217	0.295732	0.292386	0.294023
52	JF693935_Trialeurodes_vaparariorum	0.298121	0.318638	0.315499	0.300314	0.327914	0.329013	0.332026	0.315286	0.317952	0.306231	0.303585	0.316955	0.305769	0.325447	0.324319	0.318884	0.341805	0.307762	0.321097	0.342903	0.320861	0.311315	0.290977	0.295524	0.318884	0.290183	0.323807	0.298121	0.29294	0.319138	0.298789	0.313508	0.310617	0.324059	0.339027	0.314885	0.286703	0.321341	0.300954	0.270721	0.275373	0.282569	0.278221	0.330785	0.282016	0.30555	0.292148	0.309995
[truncated: 4 more columns]

## Sheet: P-distance Asia II 1 and Spain1
KF298446_AsiaII_13
JN703453_India_Asia_II_1	0.0561983
JQ305089_Bangladesh_Asia_II_1	0.0545455	0.00165289
AF342779_Nepal_Asia_II_1	0.0661157	0.0132231	0.0115702
EU192047_China_Asia_II_1	0.061157	0.00826446	0.00661157	0.0181818
KJ486827_Pakistan_Asia_II_1	0.0578512	0.00661157	0.00495868	0.0132231	0.0115702
AY827596_Italy_Italy_1	0.117355	0.12562	0.123967	0.127273	0.127273	0.12562
AY827600_Italy_Italy_1	0.115702	0.12562	0.123967	0.127273	0.127273	0.12562	0.00495868
KC539832_Spain_Spain 1	0.12562	0.140496	0.138843	0.142149	0.142149	0.143802	0.0479339	0.046281
HE863764_Morocco_Spain 1	0.12562	0.140496	0.138843	0.142149	0.142149	0.143802	0.0479339	0.046281	0
KC539834_Spain_Spain 1	0.127273	0.142149	0.140496	0.143802	0.143802	0.145455	0.0495868	0.0479339	0.00165289	0.00165289
HE863760_Morocco_Spain 1	0.135537	0.150413	0.14876	0.150413	0.152066	0.153719	0.0578512	0.0561983	0.00991736	0.00991736	0.0115702
KC539836_Spain_Spain 1	0.127273	0.142149	0.140496	0.143802	0.143802	0.145455	0.0495868	0.0479339	0.00165289	0.00165289	0.00330579	0.0115702
EU760739_Africa	0.143802	0.143802	0.142149	0.143802	0.145455	0.142149	0.128926	0.130579	0.142149	0.142149	0.143802	0.150413	0.143802
AJ748359_Asia_1	0.0809917	0.13719	0.135537	0.140496	0.142149	0.138843	0.128926	0.12562	0.132231	0.132231	0.133884	0.140496	0.133884	0.13719
JX827725_AsiaII_1	0.061157	0.00991736	0.00826446	0.0165289	0.014876	0.00661157	0.128926	0.128926	0.147107	0.147107	0.14876	0.157025	0.14876	0.142149	0.138843
AY686088_AsiaII_2	0.0809917	0.0528926	0.0512397	0.0595041	0.0578512	0.0528926	0.104132	0.102479	0.120661	0.120661	0.122314	0.130579	0.122314	0.127273	0.120661	0.0561983
DQ309075_AsiaII_3	0.128926	0.119008	0.120661	0.12562	0.123967	0.120661	0.112397	0.109091	0.120661	0.120661	0.122314	0.130579	0.122314	0.140496	0.147107	0.123967	0.0694215
AY686083_AsiaII_4	0.11405	0.102479	0.104132	0.109091	0.110744	0.104132	0.117355	0.11405	0.12562	0.12562	0.127273	0.135537	0.127273	0.135537	0.13719	0.107438	0.0528926	0.0396694
AM408901_AsiaII_5	0.112397	0.0975207	0.0958678	0.100826	0.102479	0.0958678	0.123967	0.122314	0.128926	0.128926	0.130579	0.135537	0.130579	0.142149	0.143802	0.0991736	0.0826446	0.123967	0.109091
DQ174520_AsiaII_6	0.122314	0.0991736	0.0975207	0.100826	0.104132	0.0975207	0.11405	0.112397	0.12562	0.12562	0.127273	0.135537	0.127273	0.142149	0.143802	0.100826	0.0909091	0.119008	0.110744	0.0677686
DQ174523_AsiaII_7	0.0958678	0.0892562	0.0876033	0.0958678	0.0909091	0.0876033	0.11405	0.112397	0.119008	0.119008	0.120661	0.128926	0.120661	0.143802	0.123967	0.0876033	0.092562	0.110744	0.107438	0.100826	0.0942149
HM590188_AsiaII_8	0.120661	0.117355	0.115702	0.120661	0.119008	0.115702	0.107438	0.105785	0.120661	0.120661	0.122314	0.130579	0.122314	0.143802	0.130579	0.115702	0.0975207	0.104132	0.115702	0.107438	0.117355	0.0991736
HM137345_AsiaII_9	0.120661	0.112397	0.11405	0.119008	0.117355	0.11405	0.110744	0.107438	0.11405	0.11405	0.115702	0.120661	0.115702	0.130579	0.138843	0.117355	0.0826446	0.0512397	0.0694215	0.109091	0.110744	0.0942149	0.105785
HM137356_AsiaII_10	0.115702	0.122314	0.120661	0.12562	0.123967	0.117355	0.119008	0.115702	0.128926	0.128926	0.130579	0.138843	0.130579	0.143802	0.123967	0.120661	0.092562	0.0975207	0.0975207	0.12562	0.109091	0.102479	0.109091	0.0859504
HM590146_AsiaII_11	0.11405	0.119008	0.117355	0.122314	0.120661	0.117355	0.112397	0.110744	0.120661	0.120661	0.122314	0.128926	0.122314	0.133884	0.138843	0.120661	0.0942149	0.105785	0.105785	0.115702	0.12562	0.107438	0.0909091	0.102479	0.11405
HE653694_Asia_II_12	0.128926	0.123967	0.12562	0.130579	0.132231	0.12562	0.128926	0.12562	0.138843	0.138843	0.140496	0.147107	0.140496	0.153719	0.133884	0.12562	0.102479	0.102479	0.107438	0.122314	0.127273	0.112397	0.11405	0.0958678	0.0578512	0.120661
DQ174528_Asia_III	0.105785	0.138843	0.13719	0.13719	0.143802	0.13719	0.115702	0.112397	0.120661	0.120661	0.122314	0.130579	0.122314	0.147107	0.0694215	0.133884	0.117355	0.13719	0.123967	0.142149	0.133884	0.122314	0.133884	0.133884	0.127273	0.140496	0.132231
HE653715_Asia_IV	0.109091	0.155372	0.153719	0.158678	0.160331	0.157025	0.142149	0.138843	0.152066	0.152066	0.153719	0.160331	0.153719	0.158678	0.0528926	0.157025	0.128926	0.158678	0.147107	0.155372	0.160331	0.152066	0.147107	0.157025	0.13719	0.152066	0.150413	0.105785
KT123037_Asia_V_China	0.122314	0.135537	0.13719	0.145455	0.140496	0.140496	0.105785	0.102479	0.112397	0.112397	0.11405	0.119008	0.11405	0.142149	0.127273	0.142149	0.112397	0.12562	0.122314	0.127273	0.109091	0.105785	0.119008	0.115702	0.123967	0.11405	0.130579	0.123967	0.145455
GQ281714_AsiaI-India	0.0876033	0.11405	0.112397	0.120661	0.119008	0.115702	0.128926	0.127273	0.130579	0.130579	0.132231	0.140496	0.132231	0.140496	0.0677686	0.119008	0.092562	0.13719	0.117355	0.0826446	0.104132	0.110744	0.123967	0.120661	0.115702	0.128926	0.11405	0.105785	0.0892562	0.127273
DQ130052_Australia	0.132231	0.158678	0.157025	0.158678	0.163636	0.160331	0.142149	0.138843	0.147107	0.147107	0.14876	0.152066	0.14876	0.168595	0.127273	0.163636	0.138843	0.153719	0.143802	0.138843	0.155372	0.158678	0.158678	0.147107	0.158678	0.157025	0.163636	0.13719	0.138843	0.155372	0.13719
GU086325_Australia/Indonesia	0.145455	0.163636	0.161983	0.168595	0.168595	0.161983	0.122314	0.120661	0.138843	0.138843	0.140496	0.145455	0.140496	0.155372	0.13719	0.158678	0.138843	0.161983	0.158678	0.158678	0.157025	0.163636	0.157025	0.147107	0.155372	0.152066	0.155372	0.127273	0.158678	0.142149	0.135537	0.147107
GQ139495_China_1	0.119008	0.13719	0.135537	0.133884	0.142149	0.135537	0.109091	0.109091	0.119008	0.119008	0.120661	0.128926	0.120661	0.133884	0.115702	0.135537	0.115702	0.13719	0.127273	0.123967	0.122314	0.128926	0.12562	0.130579	0.122314	0.127273	0.128926	0.109091	0.130579	0.133884	0.112397	0.155372	0.138843
AY686072_China_2	0.117355	0.13719	0.135537	0.13719	0.138843	0.135537	0.104132	0.102479	0.109091	0.109091	0.110744	0.115702	0.110744	0.135537	0.11405	0.135537	0.11405	0.130579	0.120661	0.122314	0.12562	0.117355	0.127273	0.119008	0.117355	0.119008	0.130579	0.115702	0.132231	0.119008	0.115702	0.152066	0.135537	0.0413223
AJ748382_China_3	0.122314	0.142149	0.140496	0.147107	0.143802	0.140496	0.123967	0.123967	0.120661	0.120661	0.122314	0.127273	0.122314	0.142149	0.127273	0.140496	0.115702	0.140496	0.138843	0.143802	0.138843	0.12562	0.123967	0.123967	0.123967	0.127273	0.142149	0.119008	0.147107	0.115702	0.123967	0.158678	0.109091	0.109091	0.0991736
KC113547_China_China_4	0.11405	0.128926	0.127273	0.132231	0.130579	0.132231	0.105785	0.105785	0.109091	0.109091	0.110744	0.119008	0.110744	0.13719	0.117355	0.133884	0.105785	0.119008	0.122314	0.130579	0.135537	0.12562	0.119008	0.119008	0.128926	0.120661	0.138843	0.119008	0.135537	0.100826	0.122314	0.147107	0.133884	0.102479	0.0975207	0.0958678
KY249384_China_5_China	0.128926	0.138843	0.13719	0.142149	0.140496	0.13719	0.119008	0.119008	0.132231	0.132231	0.133884	0.142149	0.133884	0.145455	0.130579	0.13719	0.120661	0.13719	0.13719	0.145455	0.135537	0.128926	0.123967	0.123967	0.119008	0.127273	0.128926	0.115702	0.145455	0.123967	0.12562	0.158678	0.12562	0.110744	0.109091	0.0495868	0.100826
KJ787661_India_MEAM K	0.132231	0.142149	0.140496	0.145455	0.147107	0.140496	0.135537	0.132231	0.138843	0.138843	0.140496	0.143802	0.140496	0.153719	0.143802	0.143802	0.100826	0.142149	0.132231	0.0991736	0.119008	0.140496	0.138843	0.13719	0.140496	0.142149	0.153719	0.153719	0.130579	0.147107	0.138843	0.157025	0.155372	0.147107	0.127273	0.133884	0.143802	0.150413
AJ550171_Indian_Ocean	0.13719	0.152066	0.150413	0.155372	0.157025	0.150413	0.138843	0.13719	0.158678	0.158678	0.160331	0.165289	0.160331	0.166942	0.13719	0.150413	0.122314	0.150413	0.143802	0.155372	0.158678	0.14876	0.14876	0.140496	0.14876	0.14876	0.168595	0.152066	0.130579	0.161983	0.152066	0.180165	0.168595	0.150413	0.143802	0.168595	0.14876	0.157025	0.109091
AB440785_Japan_1	0.0991736	0.127273	0.12562	0.12562	0.128926	0.12562	0.105785	0.105785	0.115702	0.115702	0.117355	0.123967	0.117355	0.128926	0.112397	0.128926	0.109091	0.123967	0.119008	0.132231	0.119008	0.117355	0.128926	0.117355	0.119008	0.119008	0.123967	0.107438	0.127273	0.117355	0.122314	0.143802	0.143802	0.0958678	0.0991736	0.119008	0.092562	0.128926	0.132231	0.150413
AB308111_Japan_2	0.152066	0.163636	0.165289	0.165289	0.171901	0.165289	0.130579	0.130579	0.142149	0.142149	0.143802	0.152066	0.143802	0.160331	0.153719	0.168595	0.138843	0.155372	0.14876	0.157025	0.163636	0.165289	0.142149	0.145455	0.152066	0.145455	0.153719	0.143802	0.173554	0.161983	0.140496	0.186777	0.165289	0.13719	0.150413	0.153719	0.133884	0.14876	0.166942	0.157025	0.132231
HE653724_Mediterranean	0.145455	0.158678	0.157025	0.161983	0.163636	0.153719	0.143802	0.142149	0.163636	0.163636	0.165289	0.170248	0.165289	0.166942	0.152066	0.160331	0.119008	0.155372	0.145455	0.160331	0.150413	0.153719	0.142149	0.143802	0.153719	0.147107	0.171901	0.163636	0.142149	0.155372	0.161983	0.190083	0.168595	0.155372	0.152066	0.157025	0.150413	0.157025	0.0958678	0.0677686	0.145455	0.163636
HE653718_Middle_East-Asia_Minor_1	0.13719	0.152066	0.150413	0.155372	0.157025	0.150413	0.135537	0.133884	0.155372	0.155372	0.157025	0.160331	0.157025	0.160331	0.142149	0.153719	0.0991736	0.147107	0.133884	0.147107	0.147107	0.150413	0.135537	0.143802	0.14876	0.140496	0.160331	0.150413	0.127273	0.140496	0.13719	0.166942	0.160331	0.147107	0.135537	0.138843	0.138843	0.138843	0.0545455	0.0760331	0.135537	0.150413	0.0545455
AJ550177_Middle_East-Asia_Minor_2	0.127273	0.143802	0.142149	0.14876	0.14876	0.142149	0.135537	0.133884	0.152066	0.152066	0.153719	0.158678	0.153719	0.161983	0.140496	0.145455	0.109091	0.145455	0.135537	0.147107	0.142149	0.143802	0.132231	0.142149	0.14876	0.138843	0.165289	0.147107	0.132231	0.143802	0.150413	0.17686	0.163636	0.147107	0.142149	0.143802	0.13719	0.14876	0.0793388	0.0661157	0.133884	0.157025	0.0429752	0.0413223
JF901839_New_World_1	0.165289	0.181818	0.180165	0.180165	0.185124	0.180165	0.157025	0.155372	0.158678	0.158678	0.160331	0.166942	0.160331	0.181818	0.158678	0.183471	0.157025	0.171901	0.170248	0.17686	0.175207	0.183471	0.168595	0.168595	0.165289	0.161983	0.165289	0.171901	0.171901	0.173554	0.153719	0.195041	0.181818	0.158678	0.158678	0.173554	0.155372	0.171901	0.170248	0.171901	0.161983	0.163636	0.163636	0.160331	0.161983
JN689354_New_World_2	0.150413	0.165289	0.163636	0.166942	0.165289	0.163636	0.140496	0.138843	0.150413	0.150413	0.152066	0.158678	0.152066	0.171901	0.145455	0.165289	0.147107	0.157025	0.155372	0.158678	0.173554	0.163636	0.155372	0.155372	0.158678	0.152066	0.171901	0.152066	0.158678	0.161983	0.145455	0.186777	0.185124	0.153719	0.150413	0.165289	0.135537	0.163636	0.161983	0.147107	0.163636	0.161983	0.155372	0.142149	0.143802	0.0595041
FN557462_Ru	0.135537	0.145455	0.143802	0.142149	0.147107	0.143802	0.0942149	0.0909091	0.100826	0.100826	0.102479	0.107438	0.102479	0.130579	0.12562	0.147107	0.123967	0.128926	0.133884	0.138843	0.123967	0.13719	0.133884	0.123967	0.120661	0.132231	0.112397	0.140496	0.140496	0.110744	0.132231	0.153719	0.150413	0.130579	0.12562	0.127273	0.115702	0.12562	0.140496	0.163636	0.110744	0.14876	0.158678	0.14876	0.14876	0.155372	0.155372
DQ130054_Sub_Saharan_Africa_1	0.171901	0.17686	0.175207	0.171901	0.181818	0.175207	0.143802	0.145455	0.152066	0.152066	0.153719	0.158678	0.153719	0.173554	0.171901	0.175207	0.152066	0.163636	0.161983	0.17686	0.173554	0.17686	0.168595	0.157025	0.166942	0.163636	0.171901	0.161983	0.181818	0.168595	0.168595	0.180165	0.168595	0.166942	0.165289	0.150413	0.165289	0.160331	0.170248	0.17686	0.158678	0.147107	0.173554	0.157025	0.160331	0.168595	0.157025	0.163636
AY057141_Sub_Saharan_Africa_2	0.168595	0.180165	0.178512	0.180165	0.185124	0.17686	0.138843	0.13719	0.155372	0.155372	0.157025	0.161983	0.157025	0.166942	0.157025	0.180165	0.150413	0.157025	0.160331	0.180165	0.171901	0.185124	0.160331	0.147107	0.165289	0.165289	0.170248	0.157025	0.170248	0.165289	0.158678	0.171901	0.171901	0.170248	0.166942	0.165289	0.166942	0.166942	0.166942	0.161983	0.163636	0.13719	0.165289	0.157025	0.152066	0.163636	0.158678	0.147107	0.0892562
AF344257_Sub_Saharan_Africa_3	0.153719	0.166942	0.165289	0.166942	0.171901	0.166942	0.143802	0.142149	0.150413	0.150413	0.152066	0.157025	0.152066	0.163636	0.143802	0.166942	0.143802	0.157025	0.157025	0.17686	0.171901	0.173554	0.150413	0.152066	0.152066	0.161983	0.160331	0.14876	0.161983	0.166942	0.150413	0.180165	0.166942	0.160331	0.157025	0.160331	0.161983	0.160331	0.161983	0.163636	0.152066	0.132231	0.163636	0.155372	0.155372	0.157025	0.152066	0.155372	0.0793388
AF344246_Sub_Saharan_Africaf_4	0.150413	0.170248	0.168595	0.170248	0.175207	0.166942	0.128926	0.127273	0.143802	0.143802	0.145455	0.150413	0.145455	0.171901	0.150413	0.170248	0.143802	0.158678	0.155372	0.170248	0.166942	0.166942	0.157025	0.152066	0.145455	0.161983	0.147107	0.150413	0.163636	0.158678	0.147107	0.171901	0.158678	0.163636	0.161983	0.153719	0.153719	0.157025	0.160331	0.157025	0.142149	0.133884	0.157025	0.152066	0.147107	0.157025	0.14876	0.147107	0.0809917
AM040598_Sub_Saharan_Africa_5	0.165289	0.17686	0.175207	0.175207	0.181818	0.173554	0.145455	0.143802	0.158678	0.158678	0.160331	0.165289	0.160331	0.166942	0.160331	0.17686	0.152066	0.158678	0.158678	0.181818	0.170248	0.180165	0.166942	0.152066	0.166942	0.163636	0.171901	0.157025	0.166942	0.163636	0.163636	0.173554	0.173554	0.166942	0.171901	0.158678	0.170248	0.166942	0.168595	0.168595	0.158678	0.142149	0.168595	0.158678	0.155372	0.166942	0.153719	0.14876	0.046281
AY903553_Uganda	0.170248	0.180165	0.178512	0.183471	0.181818	0.17686	0.171901	0.171901	0.185124	0.185124	0.186777	0.190083	0.186777	0.180165	0.178512	0.181818	0.163636	0.191736	0.185124	0.178512	0.183471	0.190083	0.175207	0.170248	0.166942	0.186777	0.178512	0.17686	0.186777	0.186777	0.175207	0.209917	0.173554	0.163636	0.163636	0.165289	0.17686	0.170248	0.165289	0.173554	0.175207	0.173554	0.171901	0.165289	0.160331	0.180165	0.178512	0.165289	0.170248
AY521262_Tetraleurodes_acaciae	0.239669	0.242975	0.241322	0.239669	0.242975	0.239669	0.236364	0.234711	0.247934	0.247934	0.249587	0.252893	0.249587	0.203306	0.236364	0.241322	0.218182	0.242975	0.244628	0.244628	0.247934	0.249587	0.22314	0.244628	0.238017	0.224793	0.242975	0.239669	0.252893	0.256198	0.233058	0.256198	0.247934	0.231405	0.233058	0.244628	0.241322	0.229752	0.25124	0.226446	0.233058	0.216529	0.236364	0.224793	0.229752	0.25124	0.241322	0.236364	0.226446
GU086362_Bemisia_atriplex	0.152066	0.155372	0.157025	0.161983	0.160331	0.158678	0.119008	0.119008	0.130579	0.130579	0.132231	0.13719	0.132231	0.142149	0.13719	0.161983	0.138843	0.150413	0.145455	0.152066	0.163636	0.158678	0.143802	0.140496	0.147107	0.138843	0.147107	0.152066	0.155372	0.158678	0.147107	0.173554	0.140496	0.13719	0.122314	0.145455	0.122314	0.143802	0.14876	0.147107	0.140496	0.128926	0.163636	0.147107	0.147107	0.145455	0.132231	0.135537	0.160331
GU220055_Bemisia_afer	0.206612	0.21157	0.209917	0.204959	0.216529	0.209917	0.2	0.198347	0.214876	0.214876	0.216529	0.218182	0.216529	0.204959	0.206612	0.21157	0.206612	0.218182	0.21157	0.213223	0.196694	0.213223	0.203306	0.204959	0.208264	0.218182	0.214876	0.219835	0.216529	0.2	0.209917	0.236364	0.218182	0.204959	0.204959	0.204959	0.21157	0.208264	0.204959	0.191736	0.206612	0.195041	0.198347	0.196694	0.201653	0.218182	0.206612	0.18843	0.203306
GU220056_Bemisia_subdecipiens	0.224793	0.233058	0.231405	0.229752	0.238017	0.229752	0.22314	0.221488	0.231405	0.231405	0.233058	0.239669	0.233058	0.233058	0.219835	0.231405	0.214876	0.236364	0.234711	0.231405	0.231405	0.229752	0.221488	0.234711	0.224793	0.214876	0.231405	0.226446	0.247934	0.22314	0.228099	0.254545	0.221488	0.228099	0.239669	0.213223	0.219835	0.214876	0.231405	0.221488	0.233058	0.2	0.219835	0.221488	0.209917	0.241322	0.226446	0.228099	0.214876
AY057221_Trialeurodes_abutilonea_	0.247934	0.269421	0.271074	0.269421	0.271074	0.271074	0.252893	0.25124	0.267769	0.267769	0.269421	0.272727	0.269421	0.264463	0.266116	0.272727	0.257851	0.269421	0.26281	0.276033	0.269421	0.267769	0.257851	0.26281	0.26281	0.267769	0.267769	0.266116	0.284298	0.276033	0.267769	0.289256	0.277686	0.252893	0.254545	0.256198	0.252893	0.254545	0.276033	0.266116	0.241322	0.238017	0.26281	0.26281	0.256198	0.277686	0.269421	0.259504	0.269421
AM179435_Trialeurodes_lauri_	0.218182	0.236364	0.234711	0.231405	0.236364	0.236364	0.221488	0.221488	0.241322	0.241322	0.242975	0.249587	0.242975	0.229752	0.219835	0.238017	0.21157	0.236364	0.239669	0.241322	0.239669	0.242975	0.219835	0.231405	0.241322	0.228099	0.249587	0.226446	0.239669	0.242975	0.224793	0.25124	0.238017	0.219835	0.224793	0.22314	0.21157	0.21157	0.238017	0.224793	0.218182	0.203306	0.221488	0.21157	0.216529	0.224793	0.206612	0.229752	0.214876
AM179429_Trialeurodes_ricini	0.233058	0.25124	0.249587	0.247934	0.25124	0.249587	0.244628	0.242975	0.252893	0.252893	0.254545	0.26281	0.254545	0.252893	0.233058	0.247934	0.234711	0.254545	0.25124	0.25124	0.249587	0.233058	0.25124	0.247934	0.247934	0.246281	0.244628	0.219835	0.256198	0.242975	0.238017	0.271074	0.266116	0.22314	0.233058	0.229752	0.241322	0.231405	0.261157	0.261157	0.229752	0.239669	0.267769	0.252893	0.261157	0.252893	0.236364	0.25124	0.241322
JF693935_Trialeurodes_vaparariorum	0.261157	0.261157	0.259504	0.257851	0.26281	0.259504	0.244628	0.241322	0.257851	0.257851	0.259504	0.261157	0.259504	0.244628	0.257851	0.256198	0.246281	0.26281	0.264463	0.266116	0.256198	0.257851	0.249587	0.247934	0.256198	0.249587	0.261157	0.257851	0.272727	0.25124	0.259504	0.272727	0.259504	0.252893	0.239669	0.242975	0.257851	0.239669	0.261157	0.241322	0.257851	0.244628	0.254545	0.252893	0.261157	0.271074	0.256198	0.236364	0.246281
[truncated: 12 more columns]

## Sheet: K2P Asia II 1 and Spain 1
KF298446_AsiaII_13
JN703453_India_Asia_II_1	0.0587369
JQ305089_Bangladesh_Asia_II_1	0.0569154	0.00165563
AF342779_Nepal_Asia_II_1	0.0696664	0.0133646	0.0116754
EU192047_China_Asia_II_1	0.064179	0.00832171	0.00664667	0.018446
KJ486827_Pakistan_Asia_II_1	0.0605651	0.00665567	0.00498343	0.0133646	0.0116887
AY827596_Italy_1	0.129417	0.139675	0.137579	0.14147	0.141623	0.139675
AY827600_Italy_Italy_1	0.127497	0.139834	0.137733	0.141623	0.14178	0.139834	0.00497722
KC539832_Bemisia_tabaci_isolate_ES-05-06	0.139998	0.159566	0.157373	0.161769	0.161553	0.163981	0.049885	0.0481387
HE863764.1_Bemisia_tabaci_Morocco_isolate_M205	0.139998	0.159566	0.157373	0.161769	0.161553	0.163981	0.049885	0.0481387	0
KC539834.1_Bemisia_tabaci_isolate_ES-2.2-11	0.142112	0.161769	0.159566	0.163981	0.16376	0.166203	0.0516933	0.0499437	0.00165563	0.00165563
HE863760_Morocco_isolate_B2603	0.152261	0.172224	0.169987	0.172224	0.174243	0.176729	0.0606255	0.0588557	0.00998561	0.00998561	0.0116663
KC539836_Spain_Spain	0.142112	0.161769	0.159566	0.163981	0.16376	0.166203	0.0516933	0.0499437	0.00165563	0.00165563	0.00331676	0.0116663
EU760739_Africa	0.16274	0.162933	0.160745	0.162933	0.164933	0.160745	0.145181	0.147132	0.162932	0.162932	0.165169	0.173429	0.165169
AJ748359_Asia_1	0.0863282	0.153732	0.151595	0.158383	0.160027	0.155878	0.143576	0.139522	0.148326	0.148326	0.150472	0.158566	0.150472	0.154237
JX827725_AsiaII_1	0.0642415	0.010017	0.00833353	0.0167602	0.0150786	0.00665567	0.143894	0.144062	0.168436	0.168436	0.170678	0.181275	0.170678	0.160745	0.155878
AY686088_AsiaII_2	0.0869969	0.0554715	0.0536433	0.0626828	0.0609131	0.0554715	0.113656	0.111774	0.134365	0.134365	0.13647	0.14655	0.13647	0.141943	0.133137	0.059148
DQ309075_AsiaII_3	0.145387	0.132803	0.134913	0.140899	0.138962	0.134913	0.124286	0.120329	0.134913	0.134913	0.137032	0.147132	0.137032	0.160233	0.168436	0.139159	0.0737266
AY686083_AsiaII_4	0.126032	0.111905	0.113921	0.119729	0.121916	0.113921	0.129559	0.125583	0.140167	0.140167	0.142286	0.152442	0.142286	0.152442	0.154417	0.117978	0.0551005	0.0409829
AM408901_AsiaII_5	0.124452	0.106292	0.104296	0.110029	0.112182	0.104296	0.138058	0.136123	0.144235	0.144235	0.146367	0.152261	0.146367	0.160938	0.16376	0.108296	0.0887122	0.138962	0.119871
DQ174520_AsiaII_6	0.137032	0.108296	0.106292	0.110308	0.114206	0.106292	0.12531	0.123399	0.140342	0.140342	0.142465	0.152628	0.142465	0.160938	0.16376	0.110308	0.0984782	0.13262	0.121916	0.0721285
DQ174523_AsiaII_7	0.104431	0.0966338	0.0946692	0.104296	0.0984782	0.0946692	0.125877	0.12397	0.132269	0.132269	0.134365	0.144414	0.134365	0.163131	0.137579	0.0946692	0.100454	0.122553	0.117835	0.111093	0.102715
HM590188_AsiaII_8	0.134026	0.129417	0.127359	0.133272	0.131342	0.127359	0.118126	0.116239	0.134543	0.134543	0.136652	0.146739	0.136652	0.164208	0.14619	0.127359	0.105786	0.114512	0.127943	0.118126	0.129859	0.108025
HM137345_AsiaII_9	0.135106	0.124125	0.126192	0.132101	0.130181	0.126192	0.122553	0.118602	0.126883	0.126883	0.128975	0.134725	0.128975	0.147132	0.157803	0.13035	0.0888212	0.0537177	0.0736374	0.120491	0.122553	0.102574	0.116886
HM137356_AsiaII_10	0.128436	0.136294	0.134193	0.140167	0.138228	0.130018	0.132269	0.128266	0.145181	0.145181	0.147336	0.157585	0.147336	0.16376	0.138058	0.134193	0.100327	0.107368	0.106723	0.141095	0.120171	0.112041	0.120329	0.0933672
HM590146_AsiaII_11	0.126357	0.131781	0.129707	0.135641	0.133708	0.129707	0.124286	0.122386	0.134543	0.134543	0.136652	0.144597	0.136652	0.151049	0.157803	0.133865	0.10206	0.116886	0.116239	0.12879	0.140708	0.118438	0.0993197	0.113134	0.12726
HE653694_Asia_II_12	0.144787	0.138228	0.140342	0.146367	0.148696	0.140342	0.144787	0.140708	0.158025	0.158025	0.160233	0.168436	0.160233	0.176969	0.150659	0.140342	0.112182	0.11331	0.118438	0.136652	0.143035	0.124125	0.126357	0.105179	0.0609964	0.135106
DQ174528_Asia_III	0.115945	0.156397	0.154237	0.154237	0.16274	0.154237	0.127099	0.123145	0.133708	0.133708	0.135796	0.145851	0.135796	0.167546	0.0737266	0.149945	0.129417	0.155397	0.137893	0.162218	0.151252	0.135957	0.150659	0.151461	0.142465	0.160233	0.148696
HE653715_Asia_IV	0.118684	0.176345	0.174142	0.181143	0.182834	0.178557	0.160027	0.155878	0.173803	0.173803	0.176045	0.184422	0.176045	0.182154	0.0550547	0.178557	0.142751	0.182832	0.166383	0.17765	0.184422	0.172803	0.167546	0.18103	0.154063	0.174243	0.171364	0.115544
KT123037_Asia_V_China	0.136294	0.152819	0.154988	0.165978	0.159149	0.159355	0.115945	0.112041	0.124286	0.124286	0.126357	0.132101	0.126357	0.161769	0.142112	0.161553	0.124125	0.141503	0.13647	0.143035	0.120019	0.116239	0.132269	0.12879	0.138585	0.126357	0.146933	0.138404	0.165131
GQ281714_AsiaI-India	0.0945489	0.125727	0.123674	0.134026	0.131781	0.127789	0.143424	0.14147	0.146018	0.146018	0.14815	0.158383	0.14815	0.158383	0.0716766	0.131938	0.0999759	0.155397	0.129559	0.0889349	0.114837	0.122068	0.137893	0.134365	0.127789	0.144597	0.125583	0.116552	0.0956138	0.142286
DQ130052_Australia	0.147498	0.18194	0.179688	0.18194	0.188535	0.184202	0.160374	0.156218	0.167136	0.167136	0.169348	0.173185	0.169348	0.196426	0.141943	0.188758	0.156045	0.176495	0.162372	0.156771	0.178524	0.18307	0.183313	0.16798	0.182832	0.181525	0.189967	0.155397	0.15556	0.178997	0.154988
GU086325_Australia/Indonesia	0.164741	0.188758	0.186475	0.195671	0.195431	0.186475	0.135207	0.133272	0.156581	0.156581	0.158755	0.164741	0.158755	0.178524	0.15519	0.18194	0.156045	0.188437	0.182374	0.184079	0.180792	0.189967	0.181525	0.168436	0.178758	0.175192	0.178997	0.14284	0.182374	0.161138	0.152819	0.168914
GQ139495_China_1	0.131781	0.154237	0.152086	0.149945	0.160557	0.152086	0.119729	0.119871	0.13262	0.13262	0.134725	0.144787	0.134725	0.150851	0.128102	0.152086	0.12764	0.15628	0.142465	0.138404	0.136294	0.144414	0.140342	0.147982	0.136839	0.143236	0.145181	0.120329	0.146367	0.151675	0.123534	0.178997	0.158025
AY686072_China_2	0.129559	0.154417	0.152261	0.154417	0.156397	0.152261	0.113786	0.111905	0.120019	0.120019	0.122068	0.127789	0.122068	0.153218	0.125583	0.152261	0.125727	0.147762	0.134193	0.13647	0.140342	0.129859	0.14265	0.132803	0.13035	0.132803	0.147132	0.128102	0.147979	0.13262	0.127226	0.174243	0.153426	0.0429265
AJ748382_China_3	0.135641	0.160374	0.158205	0.166939	0.162372	0.158205	0.138058	0.138228	0.134365	0.134365	0.13647	0.142286	0.13647	0.161342	0.14284	0.158205	0.127359	0.160233	0.157167	0.163545	0.157373	0.139834	0.138228	0.138962	0.138962	0.143236	0.162688	0.132442	0.16776	0.127943	0.137733	0.18307	0.119334	0.121381	0.108587
KC113547_China_China_4	0.125583	0.143894	0.14178	0.14815	0.145851	0.14815	0.115672	0.115806	0.119871	0.119871	0.121916	0.131781	0.121916	0.154417	0.129859	0.150291	0.11542	0.131938	0.135796	0.146933	0.153426	0.140522	0.131938	0.132269	0.144597	0.134365	0.157373	0.132803	0.152086	0.110166	0.135957	0.16776	0.150659	0.112796	0.106575	0.104431
KY249384_China_5_China	0.143894	0.156218	0.154063	0.160198	0.158205	0.154063	0.132269	0.132101	0.149088	0.149088	0.151252	0.161553	0.151252	0.165978	0.14655	0.154063	0.133708	0.156051	0.154792	0.165978	0.152819	0.144235	0.138404	0.139159	0.132442	0.143035	0.145387	0.127789	0.164933	0.138228	0.139675	0.182832	0.139834	0.122902	0.120329	0.0516933	0.110029
KJ787661_India_MEAM K	0.147349	0.160027	0.157867	0.164375	0.166383	0.157867	0.152261	0.14815	0.156397	0.156397	0.158566	0.162372	0.158566	0.175213	0.162196	0.162196	0.108858	0.161138	0.147498	0.107056	0.130715	0.158755	0.156771	0.154602	0.158949	0.161553	0.176045	0.174833	0.144839	0.167546	0.154993	0.17839	0.176869	0.167546	0.142112	0.14978	0.16274	0.171783
AJ550171_Indian_Ocean	0.153137	0.172108	0.16992	0.176514	0.178557	0.16992	0.156581	0.154237	0.1826	0.1826	0.184878	0.191052	0.184878	0.193843	0.152751	0.16992	0.134593	0.171364	0.161862	0.177446	0.181143	0.168951	0.169556	0.158205	0.169147	0.169147	0.195671	0.172273	0.144188	0.18693	0.171649	0.209464	0.194121	0.171163	0.162933	0.195671	0.168951	0.180333	0.12101
AB440785_Japan_1	0.107774	0.141943	0.139834	0.140167	0.143894	0.139834	0.116089	0.116239	0.128975	0.128975	0.131076	0.138962	0.131076	0.144597	0.124452	0.144062	0.119871	0.139159	0.132442	0.149292	0.13262	0.130181	0.144787	0.131076	0.132803	0.132803	0.138962	0.118438	0.14265	0.130887	0.13647	0.163981	0.163981	0.104865	0.108439	0.133385	0.100586	0.145597	0.14815	0.171364
AB308111_Japan_2	0.172803	0.187506	0.189769	0.189389	0.198709	0.189769	0.146018	0.145851	0.160557	0.160557	0.16274	0.173185	0.16274	0.184422	0.174833	0.194324	0.154865	0.17786	0.167897	0.179485	0.1877	0.190823	0.161769	0.164933	0.173385	0.164933	0.175413	0.162196	0.201693	0.186257	0.157258	0.219631	0.189769	0.153278	0.170418	0.175413	0.149621	0.169769	0.192671	0.179897	0.147067
HE653724_Mediterranean	0.163868	0.180958	0.178731	0.185442	0.187506	0.174306	0.163131	0.160745	0.189465	0.189465	0.191775	0.197996	0.191775	0.193843	0.172108	0.183195	0.130503	0.178075	0.164031	0.183782	0.17008	0.175617	0.160745	0.162933	0.175828	0.166939	0.200333	0.187899	0.158864	0.17786	0.184895	0.223683	0.193734	0.177446	0.173591	0.179688	0.170779	0.180333	0.104431	0.0723418	0.164741	0.188535
HE653718_Middle_East-Asia_Minor_1	0.153278	0.171949	0.169766	0.176345	0.17839	0.169766	0.152086	0.14978	0.17786	0.17786	0.180112	0.183989	0.180112	0.184422	0.159548	0.174142	0.106591	0.166748	0.148909	0.165879	0.165572	0.170968	0.151917	0.162372	0.168951	0.158383	0.183989	0.170246	0.140347	0.157867	0.152522	0.190947	0.182338	0.166209	0.151595	0.15541	0.15541	0.155878	0.0570275	0.0817934	0.151595	0.170779	0.0573064
AJ550177_Middle_East-Asia_Minor_2	0.140672	0.161403	0.159257	0.167897	0.167741	0.159257	0.152442	0.150115	0.173803	0.173803	0.176045	0.182154	0.176045	0.187167	0.15712	0.163558	0.118509	0.164933	0.151296	0.166209	0.1594	0.162553	0.147979	0.160557	0.169348	0.156581	0.191287	0.165879	0.146357	0.162553	0.169618	0.205018	0.187137	0.166563	0.160557	0.162196	0.153575	0.169348	0.0851775	0.0705578	0.14978	0.179688	0.0447218	0.04299
JF901839_New_World_1	0.189967	0.212027	0.20968	0.20968	0.216523	0.20968	0.179485	0.177446	0.181529	0.181529	0.183782	0.192245	0.183782	0.212728	0.181529	0.214386	0.17839	0.200333	0.197053	0.206135	0.203338	0.21615	0.195671	0.19669	0.191528	0.186475	0.190823	0.200082	0.198922	0.202424	0.173687	0.230687	0.212027	0.181732	0.18194	0.201931	0.176869	0.200333	0.197751	0.200082	0.186475	0.188317	0.188988	0.183782	0.186475
JN689354_New_World_2	0.170418	0.189576	0.187319	0.191843	0.189389	0.187319	0.158033	0.156045	0.170968	0.170968	0.173185	0.181529	0.173185	0.199368	0.164375	0.189576	0.165723	0.180333	0.177247	0.181529	0.201693	0.188758	0.178075	0.178524	0.18307	0.173591	0.200852	0.173385	0.181333	0.187409	0.163272	0.21938	0.21749	0.175617	0.171364	0.191052	0.151595	0.189465	0.187409	0.167136	0.189465	0.1867	0.178297	0.160374	0.162933	0.0626828
FN557462_Ru	0.151753	0.1642	0.162026	0.160198	0.166209	0.162026	0.101833	0.0980151	0.109897	0.109897	0.111905	0.117564	0.111905	0.146018	0.139834	0.166383	0.137286	0.144414	0.150115	0.156397	0.137286	0.154237	0.150472	0.138058	0.134543	0.148696	0.12397	0.159355	0.158383	0.121362	0.147498	0.175617	0.17157	0.146739	0.140522	0.142465	0.127497	0.140167	0.158566	0.189967	0.122386	0.169348	0.18307	0.169348	0.169769	0.178297	0.178997
DQ130054_Sub_Saharan_Africa_1	0.197558	0.205018	0.202703	0.198105	0.211806	0.202703	0.161862	0.163868	0.17262	0.17262	0.174833	0.180958	0.174833	0.201462	0.197734	0.202703	0.172108	0.188758	0.185254	0.204423	0.199836	0.204813	0.194749	0.179287	0.193356	0.187506	0.200082	0.184402	0.210798	0.194121	0.192432	0.208136	0.192298	0.191114	0.189035	0.169084	0.188867	0.183012	0.195639	0.205669	0.180441	0.165723	0.201018	0.178228	0.183012	0.192873	0.178073	0.189224
AY057141_Sub_Saharan_Africa_2	0.193371	0.20968	0.207343	0.20968	0.216523	0.205018	0.15541	0.153424	0.177055	0.177055	0.179287	0.185442	0.179287	0.192245	0.178557	0.20968	0.16992	0.180112	0.183385	0.210364	0.197917	0.21749	0.184202	0.166383	0.191528	0.1906	0.198768	0.178731	0.195822	0.190383	0.179977	0.198105	0.198105	0.19641	0.192041	0.189576	0.191843	0.192455	0.191843	0.185442	0.187899	0.153424	0.189967	0.178557	0.172273	0.186792	0.180958	0.167136	0.0965096
AF344257_Sub_Saharan_Africa_3	0.173413	0.191287	0.189035	0.191287	0.197917	0.191287	0.161862	0.159861	0.170418	0.170418	0.17262	0.178731	0.17262	0.1877	0.160873	0.191287	0.161262	0.180112	0.17891	0.205669	0.197917	0.201018	0.170779	0.172991	0.173385	0.186044	0.184878	0.167448	0.18425	0.192671	0.168853	0.209255	0.190947	0.182497	0.178557	0.182497	0.184725	0.183012	0.185071	0.1877	0.171949	0.147067	0.1877	0.176345	0.176688	0.177923	0.172108	0.178297	0.0852934
AF344246_Sub_Saharan_Africaf_4	0.169339	0.195822	0.193549	0.195822	0.202504	0.191287	0.14252	0.140558	0.161703	0.161703	0.163868	0.16992	0.163868	0.1983	0.169475	0.195822	0.160997	0.18194	0.176345	0.196012	0.191466	0.191466	0.17891	0.172991	0.164933	0.185254	0.166939	0.169618	0.186472	0.180958	0.164792	0.197388	0.179569	0.186962	0.18456	0.173687	0.173413	0.178557	0.182185	0.178073	0.15899	0.148909	0.178073	0.171373	0.165156	0.177923	0.167741	0.167136	0.0869969
AM040598_Sub_Saharan_Africa_5	0.188867	0.205018	0.202703	0.202703	0.211806	0.200399	0.16371	0.161703	0.181529	0.181529	0.183782	0.189967	0.183782	0.192245	0.182663	0.205018	0.172108	0.182374	0.181143	0.211806	0.195639	0.209902	0.192455	0.172991	0.193843	0.187506	0.200589	0.17839	0.190947	0.1877	0.186322	0.199661	0.199661	0.191843	0.198501	0.180607	0.196012	0.192455	0.193734	0.194121	0.181143	0.159548	0.194121	0.180441	0.176345	0.190947	0.173984	0.169348	0.0481387
AY903553_Uganda	0.196012	0.21013	0.207782	0.214386	0.212254	0.205446	0.199142	0.198922	0.217748	0.217748	0.220152	0.224188	0.220152	0.210364	0.207343	0.212488	0.1877	0.229257	0.218843	0.208011	0.214619	0.224188	0.203563	0.197512	0.193843	0.220152	0.209517	0.205229	0.217808	0.21938	0.202124	0.250801	0.199661	0.187319	0.187506	0.189576	0.204813	0.197512	0.189576	0.201931	0.20312	0.201693	0.199142	0.189769	0.183385	0.210605	0.20899	0.1906	0.197996
AY521262_Tetraleurodes_acaciae	0.291156	0.295736	0.293159	0.290595	0.295552	0.290595	0.287771	0.284935	0.306046	0.306046	0.308749	0.31389	0.308749	0.23879	0.287058	0.293159	0.258726	0.296554	0.297953	0.298948	0.303761	0.3064	0.267167	0.299172	0.288782	0.26929	0.296338	0.292497	0.311961	0.318762	0.281708	0.317891	0.304949	0.278782	0.281507	0.299404	0.295646	0.277243	0.308607	0.271607	0.281917	0.258416	0.286416	0.268944	0.276828	0.308398	0.29374	0.287058	0.272179
GU086362_Bemisia_atriplex	0.171649	0.175591	0.17778	0.184104	0.182038	0.179977	0.13095	0.13083	0.1451	0.1451	0.147205	0.153137	0.147205	0.159548	0.153278	0.184402	0.154517	0.170246	0.163138	0.17262	0.187137	0.18078	0.161862	0.157551	0.166563	0.15541	0.166383	0.17262	0.176182	0.18078	0.165156	0.201018	0.156988	0.153137	0.134486	0.1642	0.134593	0.162196	0.167592	0.165723	0.157258	0.144235	0.187137	0.165289	0.165289	0.16371	0.147067	0.152086	0.182497
GU220055_Bemisia_afer	0.245838	0.251634	0.249177	0.24227	0.25885	0.249177	0.235231	0.232655	0.257544	0.257544	0.260063	0.261826	0.260063	0.24207	0.246603	0.251634	0.244497	0.263143	0.252544	0.254326	0.230457	0.253887	0.239849	0.24227	0.248066	0.262075	0.258339	0.265992	0.260063	0.236058	0.250302	0.288832	0.260691	0.243866	0.244122	0.243375	0.254409	0.248568	0.243375	0.224493	0.246603	0.229053	0.233227	0.231033	0.238262	0.260691	0.244916	0.219962	0.239849
GU220056_Bemisia_subdecipiens	0.26929	0.282133	0.279576	0.277462	0.289649	0.277031	0.267562	0.264867	0.280019	0.280019	0.28259	0.292253	0.28259	0.282358	0.263185	0.279576	0.254547	0.288832	0.284704	0.279366	0.278969	0.276828	0.265691	0.286207	0.270742	0.255014	0.280742	0.272599	0.30576	0.267562	0.275137	0.316022	0.265691	0.274705	0.292018	0.252424	0.262974	0.255363	0.279794	0.265916	0.282133	0.234683	0.262974	0.264867	0.248063	0.295121	0.27305	0.275365	0.255363
AY057221_Trialeurodes_abutilonea_	0.302148	0.335684	0.338409	0.335684	0.338608	0.338409	0.309109	0.306652	0.332974	0.332974	0.335684	0.34095	0.335684	0.327768	0.330643	0.341148	0.317157	0.336508	0.325266	0.347369	0.336737	0.333556	0.318835	0.326487	0.326045	0.33422	0.333989	0.331257	0.359805	0.347369	0.334459	0.368859	0.349459	0.309615	0.311807	0.315538	0.310635	0.313487	0.345701	0.330456	0.292089	0.287575	0.325094	0.324931	0.314684	0.349459	0.336288	0.319368	0.335327
AM179435_Trialeurodes_lauri_	0.258848	0.285347	0.282829	0.277828	0.285505	0.285347	0.264327	0.264162	0.294168	0.294168	0.296779	0.306628	0.296779	0.27577	0.261705	0.287879	0.248904	0.285672	0.289822	0.293159	0.290261	0.295736	0.261705	0.278433	0.293344	0.273433	0.306628	0.27179	0.290774	0.297012	0.268344	0.308196	0.288216	0.261275	0.268782	0.265893	0.250008	0.249864	0.288397	0.268944	0.258978	0.238494	0.263714	0.249362	0.256557	0.269475	0.243411	0.277462	0.254147
AM179429_Trialeurodes_ricini	0.279821	0.306767	0.304203	0.301652	0.306892	0.304203	0.297456	0.295049	0.310635	0.310635	0.31328	0.326045	0.31328	0.310086	0.281129	0.301652	0.281647	0.312219	0.306545	0.307166	0.304582	0.27962	0.307316	0.302148	0.302148	0.299584	0.297166	0.261147	0.31594	0.295552	0.287575	0.339499	0.332201	0.265543	0.280185	0.275621	0.29374	0.277968	0.322957	0.322957	0.275222	0.291359	0.333353	0.309921	0.322774	0.311485	0.286416	0.308398	0.29132
JF693935_Trialeurodes_vaparariorum	0.325	0.32424	0.32153	0.319303	0.326722	0.32153	0.298733	0.29374	0.319303	0.319303	0.322013	0.324485	0.322013	0.298733	0.319303	0.316154	0.300931	0.328607	0.329705	0.332727	0.31594	0.318614	0.306864	0.304212	0.317617	0.3064	0.326133	0.31955	0.34253	0.308398	0.321767	0.343633	0.32153	0.311961	0.291571	0.296129	0.31955	0.290774	0.324485	0.293538	0.319806	0.299404	0.314159	0.31126	0.324738	0.339744	0.315538	0.287288	0.301573
[truncated: 12 more columns]

## Sheet: 193 Bemisia tabaci p-distance
Whitefly species	1	2	3	4	5	6	7	8	9	10	11	12	13	14	15	16	17	18	19	20	21	22	23	24	25	26	27	28	29	30	31	32	33	34	35	36	37	38	39	40	41	42	43	44	45	46	47	48	49
AJ550167_Colombia_New_World_1
GQ281714_India_AsiaI-India	0.138796
FN557462_Italy_Ru	0.137124	0.133779
KF298446_India_Asia_II_13	0.148829	0.0919732	0.137124
JN703453_India_Asia_II_1	0.167224	0.117057	0.148829	0.0585284
AM408901_India_Asia_II_5	0.167224	0.083612	0.140468	0.117057	0.100334
AJ748372_India_Asia_II_7	0.165552	0.113712	0.14214	0.0986622	0.090301	0.103679
HM590146_India_AsiaII_11	0.147157	0.133779	0.133779	0.115385	0.122074	0.120401	0.110368
JX993198_India_Asia_II_8	0.153846	0.125418	0.133779	0.122074	0.123746	0.11204	0.105351	0.0919732
JX993191_India_China_3	0.155518	0.125418	0.125418	0.120401	0.14214	0.145485	0.125418	0.125418	0.122074
HQ268811_India_MEAM_1	0.150502	0.148829	0.152174	0.145485	0.158863	0.157191	0.158863	0.145485	0.143813	0.14214
JX993222_India_Asia_I	0.143813	0.0702341	0.128763	0.083612	0.14214	0.150502	0.128763	0.138796	0.130435	0.12709	0.148829
KJ787661_India_MEAM K	0.162207	0.14214	0.14214	0.132107	0.143813	0.102007	0.145485	0.14214	0.14214	0.130435	0.0585284	0.14214
KJ486827_Pakistan_Asia_II_1	0.167224	0.120401	0.145485	0.0585284	0.0083612	0.100334	0.090301	0.118729	0.120401	0.138796	0.155518	0.14214	0.140468
KJ486834_Pakistan_Asia_II_5	0.158863	0.0852843	0.137124	0.110368	0.0919732	0.0150502	0.09699	0.120401	0.117057	0.143813	0.160535	0.150502	0.105351	0.0919732
KJ709452_Pakistan_Asia_II_7	0.162207	0.107023	0.137124	0.0953177	0.0869565	0.100334	0.00668896	0.105351	0.100334	0.120401	0.153846	0.125418	0.143813	0.0869565	0.0936455
FJ025788_Pakistan_Asia_I	0.145485	0.0719064	0.130435	0.0852843	0.143813	0.152174	0.130435	0.137124	0.132107	0.128763	0.150502	0.00167224	0.143813	0.143813	0.152174	0.12709
JQ964175_Pakistan_MEAM_1	0.153846	0.145485	0.155518	0.145485	0.158863	0.153846	0.158863	0.145485	0.143813	0.138796	0.0100334	0.145485	0.0551839	0.152174	0.157191	0.153846	0.147157
AJ748391_Bangladesh_AsiaII_5	0.165552	0.0819398	0.138796	0.115385	0.0986622	0.00167224	0.102007	0.118729	0.110368	0.143813	0.155518	0.148829	0.100334	0.0986622	0.0133779	0.0986622	0.150502	0.152174
JQ305089_Bangladesh_Asia_II_1	0.165552	0.115385	0.147157	0.0568562	0.00167224	0.0986622	0.0886288	0.120401	0.122074	0.140468	0.157191	0.140468	0.14214	0.00668896	0.090301	0.0852843	0.14214	0.157191	0.09699
AJ748382_Bangladesh_China_3	0.158863	0.128763	0.128763	0.123746	0.145485	0.148829	0.128763	0.128763	0.125418	0.00334448	0.145485	0.130435	0.133779	0.14214	0.147157	0.123746	0.132107	0.14214	0.147157	0.143813
AJ748398_Bangladesh_Asia_I	0.14214	0.0719064	0.130435	0.083612	0.14214	0.150502	0.128763	0.138796	0.130435	0.12709	0.148829	0.00167224	0.14214	0.14214	0.150502	0.125418	0.00334448	0.145485	0.148829	0.140468	0.130435
AF342779_Nepal_Asia_II_1	0.165552	0.123746	0.145485	0.0685619	0.0133779	0.103679	0.09699	0.125418	0.12709	0.147157	0.162207	0.145485	0.147157	0.0150502	0.0953177	0.0936455	0.147157	0.162207	0.102007	0.0117057	0.150502	0.145485
EU760742_Combodia_Asia_I	0.145485	0.0719064	0.130435	0.0852843	0.143813	0.152174	0.130435	0.137124	0.132107	0.128763	0.150502	0.00167224	0.143813	0.143813	0.152174	0.12709	0	0.147157	0.150502	0.14214	0.132107	0.00334448	0.147157
DQ174524_Indonesia_Asia_II_7	0.162207	0.110368	0.138796	0.0953177	0.0869565	0.100334	0.00334448	0.107023	0.102007	0.122074	0.155518	0.125418	0.14214	0.0869565	0.0936455	0.00334448	0.12709	0.155518	0.0986622	0.0852843	0.125418	0.125418	0.0936455	0.12709
GU086325_Indonesia_Australia/Indonesia	0.170569	0.138796	0.152174	0.145485	0.165552	0.162207	0.168896	0.152174	0.157191	0.107023	0.16388	0.135452	0.157191	0.162207	0.165552	0.16388	0.137124	0.160535	0.160535	0.16388	0.108696	0.133779	0.170569	0.137124	0.165552
AY686093_Malaysia_Asia_I	0.145485	0.0719064	0.128763	0.0852843	0.14214	0.148829	0.12709	0.140468	0.128763	0.128763	0.150502	0.00167224	0.143813	0.14214	0.148829	0.123746	0.00334448	0.147157	0.147157	0.140468	0.132107	0.00334448	0.145485	0.00334448	0.123746	0.137124
JX393094_Malaysia_MED	0.158863	0.165552	0.158863	0.145485	0.160535	0.16388	0.155518	0.147157	0.143813	0.153846	0.0535117	0.150502	0.090301	0.153846	0.165552	0.150502	0.148829	0.0501672	0.162207	0.158863	0.157191	0.150502	0.16388	0.148829	0.152174	0.167224	0.148829
JX678667_Malaysia_China_2	0.140468	0.118729	0.128763	0.123746	0.145485	0.128763	0.125418	0.122074	0.130435	0.0953177	0.143813	0.115385	0.132107	0.14214	0.132107	0.120401	0.117057	0.143813	0.12709	0.143813	0.0986622	0.115385	0.145485	0.117057	0.122074	0.130435	0.117057	0.155518
JX678636_Malaysia_Asia_II_7	0.162207	0.110368	0.138796	0.0953177	0.0869565	0.100334	0.00334448	0.107023	0.102007	0.122074	0.155518	0.125418	0.14214	0.0869565	0.0936455	0.00334448	0.12709	0.155518	0.0986622	0.0852843	0.125418	0.125418	0.0936455	0.12709	0	0.165552	0.123746	0.152174	0.122074
JN018065_Mayanmar_Asia_II_5	0.162207	0.0819398	0.138796	0.115385	0.0953177	0.00501672	0.102007	0.118729	0.113712	0.143813	0.158863	0.152174	0.103679	0.0953177	0.0100334	0.0986622	0.153846	0.155518	0.00334448	0.0936455	0.147157	0.152174	0.0986622	0.153846	0.0986622	0.160535	0.150502	0.165552	0.130435	0.0986622
AY686095_Singapore_Asia_I	0.145485	0.0719064	0.130435	0.0852843	0.143813	0.152174	0.130435	0.137124	0.132107	0.128763	0.150502	0.00167224	0.143813	0.143813	0.152174	0.12709	0	0.147157	0.150502	0.14214	0.132107	0.00334448	0.147157	0	0.12709	0.137124	0.00334448	0.148829	0.117057	0.12709	0.153846
AJ557143_China_MEAM_1	0.148829	0.143813	0.150502	0.140468	0.153846	0.152174	0.153846	0.140468	0.138796	0.137124	0.00501672	0.143813	0.0535117	0.150502	0.155518	0.148829	0.145485	0.00501672	0.150502	0.152174	0.140468	0.143813	0.157191	0.145485	0.150502	0.158863	0.145485	0.048495	0.138796	0.150502	0.153846	0.145485
FJ375349_China_MED	0.158863	0.165552	0.158863	0.145485	0.160535	0.16388	0.155518	0.147157	0.143813	0.153846	0.0535117	0.150502	0.090301	0.153846	0.165552	0.150502	0.148829	0.0501672	0.162207	0.158863	0.157191	0.150502	0.16388	0.148829	0.152174	0.167224	0.148829	0	0.155518	0.152174	0.165552	0.148829	0.048495
EU192053_China_Asia_I	0.145485	0.0719064	0.130435	0.0852843	0.143813	0.152174	0.130435	0.137124	0.132107	0.128763	0.150502	0.00167224	0.143813	0.143813	0.152174	0.12709	0	0.147157	0.150502	0.14214	0.132107	0.00334448	0.147157	0	0.12709	0.137124	0.00334448	0.148829	0.117057	0.12709	0.153846	0	0.145485	0.148829
GQ139495_China_China_1	0.147157	0.117057	0.132107	0.120401	0.140468	0.128763	0.132107	0.128763	0.130435	0.107023	0.152174	0.118729	0.147157	0.137124	0.128763	0.12709	0.120401	0.152174	0.12709	0.138796	0.110368	0.118729	0.137124	0.120401	0.128763	0.138796	0.120401	0.155518	0.0367893	0.128763	0.12709	0.120401	0.147157	0.155518	0.120401
EU192045_China_Asia_II_3	0.152174	0.137124	0.130435	0.132107	0.120401	0.123746	0.11204	0.11204	0.108696	0.140468	0.157191	0.152174	0.143813	0.123746	0.118729	0.110368	0.153846	0.157191	0.122074	0.122074	0.143813	0.152174	0.12709	0.153846	0.108696	0.16388	0.152174	0.155518	0.135452	0.108696	0.122074	0.153846	0.152174	0.155518	0.153846	0.140468
EU192047_China_Asia_II_1	0.167224	0.122074	0.150502	0.0635452	0.0083612	0.105351	0.0919732	0.123746	0.125418	0.143813	0.16388	0.147157	0.148829	0.0133779	0.09699	0.0886288	0.148829	0.16388	0.103679	0.00668896	0.147157	0.147157	0.0183946	0.148829	0.0886288	0.170569	0.147157	0.165552	0.147157	0.0886288	0.100334	0.148829	0.158863	0.165552	0.148829	0.145485	0.125418
KC113545_China_China_3	0.155518	0.125418	0.122074	0.118729	0.140468	0.143813	0.120401	0.123746	0.117057	0.00501672	0.143813	0.123746	0.132107	0.137124	0.14214	0.115385	0.125418	0.140468	0.14214	0.138796	0.0083612	0.123746	0.147157	0.125418	0.117057	0.11204	0.125418	0.152174	0.0953177	0.117057	0.14214	0.125418	0.138796	0.152174	0.125418	0.107023	0.138796	0.14214
AY686072_China_China_2	0.140468	0.120401	0.12709	0.118729	0.140468	0.12709	0.120401	0.120401	0.132107	0.09699	0.140468	0.117057	0.12709	0.137124	0.130435	0.115385	0.118729	0.140468	0.125418	0.138796	0.100334	0.117057	0.140468	0.118729	0.117057	0.135452	0.118729	0.152174	0.0117057	0.117057	0.128763	0.118729	0.135452	0.152174	0.118729	0.041806	0.133779	0.14214	0.100334
KC113534_China_Asia_II_1	0.165552	0.117057	0.147157	0.0585284	0.00501672	0.100334	0.0869565	0.120401	0.122074	0.14214	0.155518	0.140468	0.14214	0.0100334	0.0919732	0.083612	0.14214	0.155518	0.0986622	0.00334448	0.145485	0.140468	0.0150502	0.14214	0.083612	0.165552	0.140468	0.157191	0.143813	0.083612	0.0953177	0.14214	0.150502	0.157191	0.14214	0.140468	0.122074	0.0100334	0.140468	0.138796
AY686088_China_AsiaII_2	0.145485	0.0953177	0.12709	0.083612	0.0535117	0.0852843	0.0936455	0.09699	0.103679	0.115385	0.105351	0.125418	0.102007	0.0551839	0.083612	0.0886288	0.12709	0.105351	0.083612	0.0518395	0.118729	0.125418	0.0602007	0.12709	0.090301	0.140468	0.125418	0.120401	0.118729	0.090301	0.083612	0.12709	0.100334	0.120401	0.12709	0.118729	0.0702341	0.0585284	0.113712	0.117057	0.0551839
HM137345_China_AsiaII_9	0.150502	0.123746	0.123746	0.123746	0.117057	0.11204	0.0986622	0.105351	0.108696	0.123746	0.152174	0.143813	0.138796	0.117057	0.107023	0.0936455	0.145485	0.152174	0.110368	0.118729	0.12709	0.143813	0.123746	0.145485	0.0953177	0.148829	0.14214	0.145485	0.123746	0.0953177	0.110368	0.145485	0.147157	0.145485	0.145485	0.133779	0.0518395	0.122074	0.125418	0.122074	0.118729	0.0869565
HM137356_China_AsiaII_10	0.148829	0.120401	0.122074	0.117057	0.125418	0.130435	0.105351	0.115385	0.110368	0.122074	0.153846	0.12709	0.140468	0.118729	0.12709	0.103679	0.128763	0.148829	0.128763	0.123746	0.125418	0.12709	0.128763	0.128763	0.102007	0.155518	0.12709	0.153846	0.120401	0.102007	0.128763	0.128763	0.150502	0.153846	0.128763	0.123746	0.100334	0.12709	0.120401	0.118729	0.123746	0.0953177	0.0886288
GQ139492_China_AsiaII_7	0.162207	0.110368	0.138796	0.0953177	0.0869565	0.100334	0.00334448	0.107023	0.102007	0.122074	0.155518	0.125418	0.14214	0.0869565	0.0936455	0.00334448	0.12709	0.155518	0.0986622	0.0852843	0.125418	0.125418	0.0936455	0.12709	0	0.165552	0.123746	0.152174	0.122074	0	0.0986622	0.12709	0.150502	0.152174	0.12709	0.128763	0.108696	0.0886288	0.117057	0.117057	0.083612	0.090301	0.0953177	0.102007
AY686083_China_AsiaII_4	0.158863	0.117057	0.133779	0.117057	0.103679	0.108696	0.108696	0.108696	0.118729	0.138796	0.140468	0.14214	0.133779	0.107023	0.102007	0.103679	0.143813	0.140468	0.107023	0.105351	0.14214	0.14214	0.110368	0.143813	0.105351	0.160535	0.14214	0.150502	0.128763	0.105351	0.107023	0.143813	0.135452	0.150502	0.143813	0.130435	0.0367893	0.11204	0.140468	0.123746	0.107023	0.0535117	0.0702341	0.100334	0.105351
HQ916813_China_AsiaII_6	0.177258	0.115385	0.130435	0.125418	0.108696	0.0719064	0.100334	0.12709	0.115385	0.14214	0.16388	0.152174	0.130435	0.105351	0.0668896	0.0936455	0.153846	0.160535	0.0702341	0.107023	0.143813	0.152174	0.108696	0.153846	0.09699	0.162207	0.150502	0.157191	0.14214	0.09699	0.0668896	0.153846	0.158863	0.157191	0.153846	0.130435	0.132107	0.113712	0.137124	0.137124	0.108696	0.103679	0.113712	0.118729	0.09699	0.120401
HE653715_China_Asia_IV	0.160535	0.0919732	0.140468	0.108696	0.157191	0.158863	0.153846	0.152174	0.147157	0.143813	0.133779	0.0501672	0.128763	0.157191	0.158863	0.148829	0.048495	0.130435	0.157191	0.155518	0.147157	0.0518395	0.160535	0.048495	0.150502	0.157191	0.0518395	0.140468	0.130435	0.150502	0.160535	0.048495	0.128763	0.140468	0.048495	0.130435	0.160535	0.162207	0.140468	0.132107	0.155518	0.130435	0.158863	0.137124	0.150502	0.148829	0.168896
KC113547_China_China_4	0.14214	0.125418	0.118729	0.117057	0.130435	0.133779	0.12709	0.123746	0.122074	0.0953177	0.147157	0.122074	0.145485	0.135452	0.137124	0.120401	0.123746	0.147157	0.132107	0.128763	0.0986622	0.122074	0.133779	0.123746	0.123746	0.135452	0.120401	0.152174	0.0986622	0.123746	0.135452	0.123746	0.14214	0.152174	0.123746	0.105351	0.120401	0.132107	0.0919732	0.100334	0.128763	0.107023	0.123746	0.132107	0.123746	0.123746	0.147157	0.137124
AB440785_Japan_Japan_1	0.140468	0.125418	0.110368	0.102007	0.132107	0.135452	0.122074	0.122074	0.132107	0.118729	0.143813	0.117057	0.133779	0.128763	0.128763	0.120401	0.118729	0.143813	0.133779	0.130435	0.122074	0.117057	0.130435	0.118729	0.118729	0.145485	0.118729	0.147157	0.105351	0.118729	0.133779	0.118729	0.138796	0.147157	0.118729	0.0986622	0.125418	0.133779	0.115385	0.102007	0.133779	0.113712	0.118729	0.122074	0.118729	0.120401	0.132107	0.128763	0.09699
AB308111_Japan_Japan_2	0.152174	0.140468	0.148829	0.152174	0.165552	0.157191	0.168896	0.145485	0.140468	0.150502	0.153846	0.155518	0.167224	0.165552	0.162207	0.162207	0.157191	0.155518	0.155518	0.167224	0.153846	0.155518	0.167224	0.157191	0.165552	0.165552	0.157191	0.160535	0.147157	0.165552	0.155518	0.157191	0.150502	0.160535	0.157191	0.137124	0.155518	0.173913	0.150502	0.150502	0.165552	0.140468	0.143813	0.152174	0.165552	0.148829	0.165552	0.172241	0.135452
AB308129_Japan_AsiaII_1	0.165552	0.115385	0.147157	0.0568562	0.00167224	0.0986622	0.0886288	0.120401	0.122074	0.140468	0.157191	0.140468	0.14214	0.00668896	0.090301	0.0852843	0.14214	0.157191	0.09699	0	0.143813	0.140468	0.0117057	0.14214	0.0852843	0.16388	0.140468	0.158863	0.143813	0.0852843	0.0936455	0.14214	0.152174	0.158863	0.14214	0.138796	0.122074	0.00668896	0.138796	0.138796	0.00334448	0.0518395	0.118729	0.123746	0.0852843	0.105351	0.107023	0.155518	0.128763
AB308126_Japan_AsiaII_6	0.160535	0.105351	0.120401	0.12709	0.105351	0.0685619	0.100334	0.128763	0.117057	0.135452	0.158863	0.150502	0.123746	0.102007	0.0635452	0.09699	0.152174	0.158863	0.0668896	0.103679	0.138796	0.150502	0.107023	0.152174	0.09699	0.155518	0.148829	0.155518	0.137124	0.09699	0.0635452	0.152174	0.153846	0.155518	0.152174	0.125418	0.120401	0.110368	0.133779	0.132107	0.105351	0.0986622	0.108696	0.108696	0.09699	0.115385	0.0301003	0.162207	0.135452
AB440792_Japan_AsiaIII	0.155518	0.11204	0.14214	0.108696	0.148829	0.148829	0.12709	0.143813	0.138796	0.120401	0.152174	0.0735786	0.152174	0.145485	0.148829	0.123746	0.0752508	0.155518	0.147157	0.147157	0.122074	0.0719064	0.147157	0.0752508	0.123746	0.132107	0.0752508	0.162207	0.117057	0.123746	0.150502	0.0752508	0.150502	0.162207	0.0752508	0.11204	0.143813	0.153846	0.118729	0.118729	0.145485	0.123746	0.138796	0.130435	0.123746	0.130435	0.140468	0.107023	0.125418
AB204579_Japan_MED	0.158863	0.165552	0.158863	0.145485	0.160535	0.16388	0.155518	0.147157	0.143813	0.153846	0.0535117	0.150502	0.090301	0.153846	0.165552	0.150502	0.148829	0.0501672	0.162207	0.158863	0.157191	0.150502	0.16388	0.148829	0.152174	0.167224	0.148829	0	0.155518	0.152174	0.165552	0.148829	0.048495	0	0.148829	0.155518	0.155518	0.165552	0.152174	0.152174	0.157191	0.120401	0.145485	0.153846	0.152174	0.150502	0.157191	0.140468	0.152174
AB308110_Japan_MEAM2	0.153846	0.152174	0.147157	0.125418	0.143813	0.148829	0.143813	0.137124	0.132107	0.140468	0.041806	0.140468	0.0752508	0.140468	0.152174	0.138796	0.138796	0.041806	0.147157	0.14214	0.14214	0.140468	0.148829	0.138796	0.140468	0.160535	0.14214	0.0384615	0.140468	0.140468	0.150502	0.138796	0.0367893	0.0384615	0.138796	0.145485	0.147157	0.148829	0.138796	0.140468	0.140468	0.108696	0.14214	0.147157	0.140468	0.138796	0.143813	0.128763	0.137124
AB908067_Japan_MEAM1	0.148829	0.143813	0.150502	0.140468	0.153846	0.152174	0.153846	0.140468	0.138796	0.137124	0.00501672	0.143813	0.0535117	0.150502	0.155518	0.148829	0.145485	0.00501672	0.150502	0.152174	0.140468	0.143813	0.157191	0.145485	0.150502	0.158863	0.145485	0.048495	0.138796	0.150502	0.153846	0.145485	0	0.048495	0.145485	0.147157	0.152174	0.158863	0.138796	0.135452	0.150502	0.100334	0.147157	0.150502	0.150502	0.135452	0.158863	0.128763	0.14214
AB308112_Japan_AsiaI	0.145485	0.0719064	0.130435	0.0852843	0.143813	0.152174	0.130435	0.137124	0.132107	0.128763	0.150502	0.00167224	0.143813	0.143813	0.152174	0.12709	0	0.147157	0.150502	0.14214	0.132107	0.00334448	0.147157	0	0.12709	0.137124	0.00334448	0.148829	0.117057	0.12709	0.153846	0	0.145485	0.148829	0	0.120401	0.153846	0.148829	0.125418	0.118729	0.14214	0.12709	0.145485	0.128763	0.12709	0.143813	0.153846	0.048495	0.123746
HM488312_South_Korea_MED	0.158863	0.165552	0.158863	0.145485	0.160535	0.16388	0.155518	0.147157	0.143813	0.153846	0.0535117	0.150502	0.090301	0.153846	0.165552	0.150502	0.148829	0.0501672	0.162207	0.158863	0.157191	0.150502	0.16388	0.148829	0.152174	0.167224	0.148829	0	0.155518	0.152174	0.165552	0.148829	0.048495	0	0.148829	0.155518	0.155518	0.165552	0.152174	0.152174	0.157191	0.120401	0.145485	0.153846	0.152174	0.150502	0.157191	0.140468	0.152174
DQ174538_South_Korea_MEAM_1	0.150502	0.145485	0.148829	0.14214	0.155518	0.153846	0.155518	0.14214	0.140468	0.138796	0.00668896	0.145485	0.0551839	0.152174	0.157191	0.150502	0.147157	0.00668896	0.152174	0.153846	0.14214	0.145485	0.158863	0.147157	0.152174	0.157191	0.147157	0.0501672	0.140468	0.152174	0.155518	0.147157	0.00167224	0.0501672	0.147157	0.148829	0.150502	0.160535	0.140468	0.137124	0.152174	0.102007	0.145485	0.148829	0.152174	0.133779	0.160535	0.130435	0.143813
DQ174518_Taiwan_AsiaII_1	0.165552	0.115385	0.147157	0.0568562	0.00167224	0.0986622	0.0886288	0.120401	0.122074	0.140468	0.157191	0.140468	0.14214	0.00668896	0.090301	0.0852843	0.14214	0.157191	0.09699	0	0.143813	0.140468	0.0117057	0.14214	0.0852843	0.16388	0.140468	0.158863	0.143813	0.0852843	0.0936455	0.14214	0.152174	0.158863	0.14214	0.138796	0.122074	0.00668896	0.138796	0.138796	0.00334448	0.0518395	0.118729	0.123746	0.0852843	0.105351	0.107023	0.155518	0.128763
DQ174520_Taiwan_AsiaII_6	0.165552	0.107023	0.123746	0.125418	0.103679	0.0702341	0.0986622	0.128763	0.120401	0.138796	0.155518	0.148829	0.120401	0.100334	0.0652174	0.0986622	0.150502	0.155518	0.0685619	0.102007	0.14214	0.148829	0.105351	0.150502	0.0953177	0.158863	0.147157	0.152174	0.137124	0.0953177	0.0652174	0.150502	0.150502	0.152174	0.150502	0.125418	0.120401	0.108696	0.137124	0.128763	0.103679	0.0953177	0.11204	0.11204	0.0953177	0.11204	0.0317726	0.162207	0.140468
DQ174521_Taiwan_AsiaII_7	0.160535	0.11204	0.137124	0.09699	0.0886288	0.102007	0.0167224	0.100334	0.0986622	0.125418	0.155518	0.130435	0.145485	0.0886288	0.0953177	0.0100334	0.132107	0.155518	0.100334	0.0869565	0.128763	0.130435	0.0953177	0.132107	0.0133779	0.167224	0.128763	0.152174	0.122074	0.0133779	0.100334	0.132107	0.150502	0.152174	0.132107	0.125418	0.11204	0.090301	0.120401	0.117057	0.0852843	0.090301	0.102007	0.103679	0.0133779	0.102007	0.0953177	0.150502	0.122074
DQ174528_Taiwan_Asia_III	0.160535	0.110368	0.14214	0.107023	0.14214	0.147157	0.125418	0.14214	0.137124	0.118729	0.157191	0.0719064	0.153846	0.138796	0.147157	0.122074	0.0735786	0.157191	0.145485	0.140468	0.120401	0.0702341	0.140468	0.0735786	0.122074	0.12709	0.0735786	0.16388	0.115385	0.122074	0.148829	0.0735786	0.152174	0.16388	0.0735786	0.110368	0.140468	0.147157	0.117057	0.117057	0.138796	0.120401	0.137124	0.128763	0.122074	0.12709	0.138796	0.105351	0.122074
DQ174526_Taiwan_AsiaI	0.145485	0.0719064	0.130435	0.0852843	0.143813	0.152174	0.130435	0.137124	0.132107	0.128763	0.150502	0.00167224	0.143813	0.143813	0.152174	0.12709	0	0.147157	0.150502	0.14214	0.132107	0.00334448	0.147157	0	0.12709	0.137124	0.00334448	0.148829	0.117057	0.12709	0.153846	0	0.145485	0.148829	0	0.120401	0.153846	0.148829	0.125418	0.118729	0.14214	0.12709	0.145485	0.128763	0.12709	0.143813	0.153846	0.048495	0.123746
DQ174530_Taiwan_MEAM1	0.148829	0.145485	0.148829	0.14214	0.155518	0.153846	0.155518	0.14214	0.140468	0.135452	0.00668896	0.145485	0.0551839	0.152174	0.157191	0.150502	0.147157	0.00668896	0.152174	0.153846	0.138796	0.145485	0.158863	0.147157	0.152174	0.160535	0.147157	0.0501672	0.137124	0.152174	0.155518	0.147157	0.00167224	0.0501672	0.147157	0.148829	0.152174	0.160535	0.137124	0.133779	0.152174	0.102007	0.147157	0.150502	0.152174	0.135452	0.160535	0.130435	0.140468
GU977250_Egypt_MEAM1	0.148829	0.143813	0.150502	0.140468	0.153846	0.152174	0.153846	0.140468	0.138796	0.137124	0.00501672	0.143813	0.0535117	0.150502	0.155518	0.148829	0.145485	0.00501672	0.150502	0.152174	0.140468	0.143813	0.157191	0.145485	0.150502	0.158863	0.145485	0.048495	0.138796	0.150502	0.153846	0.145485	0	0.048495	0.145485	0.147157	0.152174	0.158863	0.138796	0.135452	0.150502	0.100334	0.147157	0.150502	0.150502	0.135452	0.158863	0.128763	0.14214
GU977248_Egypt_MED	0.160535	0.167224	0.160535	0.147157	0.162207	0.165552	0.157191	0.148829	0.145485	0.155518	0.0551839	0.152174	0.0919732	0.155518	0.167224	0.152174	0.150502	0.0518395	0.16388	0.160535	0.158863	0.152174	0.165552	0.150502	0.153846	0.168896	0.150502	0.00167224	0.157191	0.153846	0.167224	0.150502	0.0501672	0.00167224	0.150502	0.157191	0.157191	0.167224	0.153846	0.153846	0.158863	0.122074	0.147157	0.155518	0.153846	0.152174	0.158863	0.14214	0.153846
GU086352_Iran_MEAM1	0.152174	0.147157	0.153846	0.143813	0.157191	0.155518	0.157191	0.140468	0.143813	0.140468	0.0100334	0.147157	0.0585284	0.153846	0.158863	0.152174	0.148829	0.0100334	0.153846	0.155518	0.14214	0.147157	0.160535	0.148829	0.153846	0.160535	0.148829	0.0535117	0.14214	0.153846	0.157191	0.148829	0.00501672	0.0535117	0.148829	0.150502	0.155518	0.162207	0.14214	0.138796	0.153846	0.103679	0.150502	0.153846	0.153846	0.138796	0.160535	0.133779	0.145485
HM070413_Iraq_MEAM1	0.153846	0.145485	0.158863	0.145485	0.158863	0.153846	0.158863	0.14214	0.145485	0.138796	0.0150502	0.145485	0.0568562	0.152174	0.157191	0.153846	0.147157	0.00501672	0.152174	0.157191	0.14214	0.145485	0.162207	0.147157	0.155518	0.160535	0.147157	0.0518395	0.143813	0.155518	0.155518	0.147157	0.0100334	0.0518395	0.147157	0.152174	0.157191	0.16388	0.140468	0.140468	0.155518	0.105351	0.152174	0.148829	0.155518	0.140468	0.160535	0.132107	0.147157
FN557471_Israel_MEAM1	0.150502	0.145485	0.148829	0.14214	0.155518	0.153846	0.155518	0.14214	0.140468	0.138796	0.00668896	0.145485	0.0551839	0.152174	0.157191	0.150502	0.147157	0.00668896	0.152174	0.153846	0.14214	0.145485	0.158863	0.147157	0.152174	0.157191	0.147157	0.0501672	0.140468	0.152174	0.155518	0.147157	0.00167224	0.0501672	0.147157	0.148829	0.150502	0.160535	0.140468	0.137124	0.152174	0.102007	0.148829	0.152174	0.152174	0.137124	0.160535	0.130435	0.143813
HM807534_Israel_MED	0.153846	0.157191	0.155518	0.140468	0.157191	0.162207	0.150502	0.143813	0.145485	0.145485	0.0501672	0.14214	0.0869565	0.150502	0.16388	0.145485	0.140468	0.0468227	0.160535	0.155518	0.148829	0.14214	0.160535	0.140468	0.147157	0.162207	0.143813	0.0083612	0.147157	0.147157	0.16388	0.140468	0.0451505	0.0083612	0.140468	0.147157	0.152174	0.162207	0.143813	0.143813	0.153846	0.117057	0.147157	0.150502	0.147157	0.147157	0.158863	0.132107	0.147157
KC789927_Jordan_MEAM1	0.148829	0.14214	0.150502	0.140468	0.153846	0.150502	0.153846	0.140468	0.138796	0.138796	0.00668896	0.143813	0.0551839	0.150502	0.153846	0.148829	0.145485	0.00668896	0.148829	0.152174	0.14214	0.143813	0.157191	0.145485	0.150502	0.158863	0.145485	0.0501672	0.140468	0.150502	0.152174	0.145485	0.00167224	0.0501672	0.145485	0.148829	0.152174	0.158863	0.140468	0.137124	0.150502	0.100334	0.147157	0.150502	0.150502	0.135452	0.157191	0.130435	0.143813
GU086356_Kuwait_MEAM1	0.153846	0.148829	0.155518	0.145485	0.158863	0.157191	0.158863	0.14214	0.145485	0.14214	0.0117057	0.148829	0.0602007	0.152174	0.160535	0.153846	0.150502	0.0083612	0.155518	0.157191	0.143813	0.148829	0.162207	0.150502	0.155518	0.162207	0.150502	0.0518395	0.143813	0.155518	0.158863	0.150502	0.00668896	0.0518395	0.150502	0.152174	0.157191	0.16388	0.143813	0.140468	0.155518	0.105351	0.152174	0.152174	0.155518	0.140468	0.162207	0.135452	0.147157
GU086345_Saudi_Arabia_MEAM1	0.153846	0.148829	0.162207	0.148829	0.162207	0.160535	0.162207	0.145485	0.148829	0.145485	0.0183946	0.148829	0.0635452	0.155518	0.16388	0.157191	0.150502	0.0117057	0.158863	0.160535	0.147157	0.148829	0.165552	0.150502	0.158863	0.165552	0.150502	0.0551839	0.147157	0.158863	0.162207	0.150502	0.0133779	0.0551839	0.150502	0.155518	0.160535	0.167224	0.147157	0.143813	0.158863	0.108696	0.155518	0.152174	0.158863	0.143813	0.165552	0.135452	0.150502
FJ802392_Syria_AsiaII_1	0.167224	0.117057	0.148829	0.0585284	0.00334448	0.100334	0.090301	0.122074	0.123746	0.14214	0.158863	0.14214	0.143813	0.0083612	0.0919732	0.0869565	0.143813	0.158863	0.0986622	0.00167224	0.145485	0.14214	0.0133779	0.143813	0.0869565	0.165552	0.14214	0.160535	0.145485	0.0869565	0.0953177	0.143813	0.153846	0.160535	0.143813	0.140468	0.123746	0.0083612	0.140468	0.140468	0.00501672	0.0535117	0.120401	0.125418	0.0869565	0.107023	0.108696	0.157191	0.130435
HM807537_Syria_MEAM1	0.148829	0.143813	0.150502	0.140468	0.153846	0.152174	0.153846	0.140468	0.138796	0.137124	0.00501672	0.143813	0.0535117	0.150502	0.155518	0.148829	0.145485	0.00501672	0.150502	0.152174	0.140468	0.143813	0.157191	0.145485	0.150502	0.158863	0.145485	0.048495	0.138796	0.150502	0.153846	0.145485	0	0.048495	0.145485	0.147157	0.152174	0.158863	0.138796	0.135452	0.150502	0.100334	0.147157	0.150502	0.150502	0.135452	0.158863	0.128763	0.14214
AB297896_Syria_MED	0.153846	0.157191	0.155518	0.140468	0.157191	0.162207	0.150502	0.143813	0.145485	0.145485	0.0501672	0.14214	0.0869565	0.150502	0.16388	0.145485	0.140468	0.0468227	0.160535	0.155518	0.148829	0.14214	0.160535	0.140468	0.147157	0.162207	0.143813	0.0083612	0.147157	0.147157	0.16388	0.140468	0.0451505	0.0083612	0.140468	0.147157	0.152174	0.162207	0.143813	0.143813	0.153846	0.117057	0.147157	0.150502	0.147157	0.147157	0.158863	0.132107	0.147157
AF342776_Turkey_MED	0.157191	0.160535	0.158863	0.143813	0.160535	0.162207	0.153846	0.147157	0.148829	0.148829	0.0535117	0.145485	0.0869565	0.153846	0.16388	0.148829	0.143813	0.0501672	0.160535	0.158863	0.152174	0.145485	0.16388	0.143813	0.150502	0.165552	0.147157	0.0117057	0.150502	0.150502	0.16388	0.143813	0.048495	0.0117057	0.143813	0.150502	0.155518	0.165552	0.147157	0.147157	0.157191	0.120401	0.150502	0.153846	0.150502	0.150502	0.160535	0.135452	0.150502
DQ130062_Turkey_MEAM1	0.148829	0.143813	0.150502	0.140468	0.153846	0.152174	0.153846	0.140468	0.138796	0.137124	0.00501672	0.143813	0.0535117	0.150502	0.155518	0.148829	0.145485	0.00501672	0.150502	0.152174	0.140468	0.143813	0.157191	0.145485	0.150502	0.158863	0.145485	0.048495	0.138796	0.150502	0.153846	0.145485	0	0.048495	0.145485	0.147157	0.152174	0.158863	0.138796	0.135452	0.150502	0.100334	0.147157	0.150502	0.150502	0.135452	0.158863	0.128763	0.14214
AY827616_Turkey_AsiaI	0.143813	0.0702341	0.128763	0.083612	0.14214	0.150502	0.128763	0.138796	0.130435	0.12709	0.148829	0	0.14214	0.14214	0.150502	0.125418	0.00167224	0.145485	0.148829	0.140468	0.130435	0.00167224	0.145485	0.00167224	0.125418	0.135452	0.00167224	0.150502	0.115385	0.125418	0.152174	0.00167224	0.143813	0.150502	0.00167224	0.118729	0.152174	0.147157	0.123746	0.117057	0.140468	0.125418	0.143813	0.12709	0.125418	0.14214	0.152174	0.0501672	0.122074
DQ133382_UAE_MEAM1	0.148829	0.143813	0.157191	0.143813	0.157191	0.155518	0.157191	0.143813	0.143813	0.140468	0.0133779	0.143813	0.0585284	0.150502	0.158863	0.152174	0.145485	0.00668896	0.153846	0.155518	0.143813	0.143813	0.160535	0.145485	0.153846	0.162207	0.145485	0.0501672	0.14214	0.153846	0.157191	0.145485	0.0083612	0.0501672	0.145485	0.150502	0.155518	0.162207	0.14214	0.138796	0.153846	0.103679	0.150502	0.147157	0.153846	0.138796	0.162207	0.130435	0.145485
GU086343_Yemen_MEAM1	0.155518	0.150502	0.157191	0.147157	0.160535	0.158863	0.160535	0.143813	0.145485	0.143813	0.0117057	0.150502	0.0602007	0.153846	0.162207	0.155518	0.152174	0.0083612	0.157191	0.158863	0.145485	0.150502	0.16388	0.152174	0.157191	0.16388	0.152174	0.0518395	0.145485	0.157191	0.160535	0.152174	0.00668896	0.0518395	0.152174	0.153846	0.158863	0.165552	0.145485	0.14214	0.157191	0.107023	0.153846	0.153846	0.157191	0.14214	0.16388	0.135452	0.148829
AM176575_Algeria_MED	0.162207	0.168896	0.158863	0.145485	0.160535	0.167224	0.158863	0.150502	0.147157	0.157191	0.0535117	0.153846	0.0936455	0.153846	0.168896	0.153846	0.152174	0.0501672	0.165552	0.158863	0.160535	0.153846	0.16388	0.152174	0.155518	0.170569	0.152174	0.00334448	0.158863	0.155518	0.168896	0.152174	0.048495	0.00334448	0.152174	0.158863	0.158863	0.165552	0.155518	0.155518	0.157191	0.123746	0.148829	0.157191	0.155518	0.153846	0.160535	0.143813	0.155518
HQ908647_Benin_MED	0.152174	0.155518	0.152174	0.137124	0.155518	0.162207	0.145485	0.143813	0.145485	0.140468	0.0535117	0.145485	0.090301	0.152174	0.165552	0.140468	0.147157	0.0535117	0.160535	0.153846	0.143813	0.145485	0.158863	0.147157	0.14214	0.160535	0.147157	0.0234114	0.145485	0.14214	0.16388	0.147157	0.048495	0.0234114	0.147157	0.150502	0.155518	0.160535	0.138796	0.14214	0.152174	0.117057	0.143813	0.152174	0.14214	0.147157	0.158863	0.138796	0.148829
HQ908649_Benin_SUb-Saharan_Africa_1	0.147157	0.16388	0.158863	0.160535	0.167224	0.172241	0.170569	0.158863	0.153846	0.147157	0.150502	0.165552	0.162207	0.16388	0.173913	0.172241	0.167224	0.150502	0.170569	0.165552	0.150502	0.165552	0.162207	0.167224	0.170569	0.167224	0.165552	0.160535	0.153846	0.170569	0.170569	0.167224	0.147157	0.160535	0.167224	0.158863	0.155518	0.172241	0.147157	0.157191	0.165552	0.14214	0.147157	0.155518	0.170569	0.158863	0.172241	0.168896	0.155518
FJ766392_Burkina_Faso_MED	0.157191	0.167224	0.160535	0.147157	0.162207	0.162207	0.153846	0.148829	0.145485	0.155518	0.0551839	0.152174	0.0886288	0.155518	0.16388	0.152174	0.150502	0.0518395	0.160535	0.160535	0.158863	0.152174	0.165552	0.150502	0.150502	0.168896	0.150502	0.00167224	0.157191	0.150502	0.16388	0.150502	0.0501672	0.00167224	0.150502	0.157191	0.153846	0.167224	0.153846	0.153846	0.158863	0.122074	0.147157	0.152174	0.150502	0.152174	0.158863	0.14214	0.153846
KF425595_Burundi_Sub_Saharan_Africa_1	0.153846	0.167224	0.162207	0.167224	0.180602	0.175585	0.175585	0.158863	0.162207	0.150502	0.153846	0.168896	0.165552	0.177258	0.177258	0.177258	0.170569	0.153846	0.173913	0.17893	0.152174	0.168896	0.175585	0.170569	0.175585	0.170569	0.168896	0.16388	0.16388	0.175585	0.173913	0.170569	0.150502	0.16388	0.170569	0.165552	0.158863	0.185619	0.153846	0.16388	0.17893	0.152174	0.150502	0.165552	0.175585	0.158863	0.172241	0.172241	0.162207
EU760739_Cameroon_Africa	0.162207	0.140468	0.128763	0.143813	0.145485	0.14214	0.148829	0.133779	0.140468	0.138796	0.16388	0.137124	0.155518	0.14214	0.137124	0.143813	0.138796	0.160535	0.140468	0.143813	0.14214	0.137124	0.145485	0.138796	0.145485	0.157191	0.138796	0.165552	0.133779	0.145485	0.140468	0.138796	0.158863	0.165552	0.138796	0.133779	0.138796	0.147157	0.138796	0.135452	0.143813	0.128763	0.128763	0.143813	0.145485	0.133779	0.138796	0.157191	0.138796
EU760729_Cameroon_MED	0.157191	0.167224	0.160535	0.147157	0.162207	0.162207	0.153846	0.148829	0.145485	0.155518	0.0551839	0.152174	0.0886288	0.155518	0.16388	0.152174	0.150502	0.0518395	0.160535	0.160535	0.158863	0.152174	0.165552	0.150502	0.150502	0.168896	0.150502	0.00167224	0.157191	0.150502	0.16388	0.150502	0.0501672	0.00167224	0.150502	0.157191	0.153846	0.167224	0.153846	0.153846	0.158863	0.122074	0.147157	0.152174	0.150502	0.152174	0.158863	0.14214	0.153846
EU760745_Cameroon_Sub_Saharan_Africa_2	0.140468	0.157191	0.14214	0.165552	0.17893	0.175585	0.183946	0.158863	0.158863	0.162207	0.153846	0.157191	0.167224	0.173913	0.170569	0.17893	0.158863	0.155518	0.173913	0.177258	0.16388	0.157191	0.17893	0.158863	0.180602	0.172241	0.157191	0.157191	0.157191	0.180602	0.173913	0.158863	0.152174	0.157191	0.158863	0.168896	0.150502	0.183946	0.162207	0.160535	0.177258	0.148829	0.138796	0.158863	0.180602	0.155518	0.177258	0.167224	0.165552
AF344257_Cameroon_Sub_Saharan_Africa_3	0.140468	0.148829	0.153846	0.152174	0.167224	0.175585	0.172241	0.160535	0.147157	0.155518	0.153846	0.143813	0.160535	0.165552	0.172241	0.173913	0.145485	0.155518	0.173913	0.165552	0.158863	0.143813	0.167224	0.145485	0.172241	0.165552	0.143813	0.160535	0.152174	0.172241	0.173913	0.145485	0.152174	0.160535	0.145485	0.158863	0.155518	0.172241	0.155518	0.155518	0.165552	0.143813	0.148829	0.150502	0.172241	0.157191	0.177258	0.158863	0.162207
AF344246_Cameroon_Sub_Saharan_Africa_4	0.138796	0.145485	0.148829	0.152174	0.170569	0.168896	0.165552	0.16388	0.157191	0.152174	0.153846	0.153846	0.162207	0.168896	0.165552	0.167224	0.155518	0.155518	0.167224	0.168896	0.155518	0.152174	0.170569	0.155518	0.165552	0.160535	0.153846	0.157191	0.160535	0.165552	0.167224	0.155518	0.152174	0.157191	0.155518	0.165552	0.157191	0.175585	0.152174	0.16388	0.168896	0.143813	0.152174	0.147157	0.165552	0.155518	0.175585	0.16388	0.153846
DQ130054_DR_Congo_Sub_Saharan_Africa_1	0.153846	0.167224	0.162207	0.170569	0.177258	0.175585	0.175585	0.162207	0.165552	0.147157	0.157191	0.172241	0.168896	0.173913	0.177258	0.177258	0.173913	0.157191	0.173913	0.175585	0.148829	0.172241	0.172241	0.173913	0.175585	0.167224	0.172241	0.170569	0.16388	0.175585	0.173913	0.173913	0.153846	0.170569	0.173913	0.165552	0.162207	0.182274	0.150502	0.16388	0.175585	0.152174	0.153846	0.165552	0.175585	0.162207	0.172241	0.17893	0.165552
KF425604_DR_Congo_Sub_Saharan_Africa_3	0.143813	0.152174	0.152174	0.155518	0.167224	0.175585	0.172241	0.160535	0.147157	0.155518	0.153846	0.147157	0.160535	0.165552	0.172241	0.173913	0.148829	0.155518	0.173913	0.165552	0.158863	0.147157	0.167224	0.148829	0.172241	0.168896	0.147157	0.160535	0.155518	0.172241	0.173913	0.148829	0.152174	0.160535	0.148829	0.162207	0.155518	0.172241	0.155518	0.158863	0.165552	0.143813	0.148829	0.153846	0.172241	0.157191	0.173913	0.162207	0.162207
AY827594_Ghana_Sub_Saharan_Africa_1	0.147157	0.16388	0.158863	0.160535	0.167224	0.172241	0.170569	0.158863	0.153846	0.147157	0.150502	0.165552	0.162207	0.16388	0.173913	0.172241	0.167224	0.150502	0.170569	0.165552	0.150502	0.165552	0.162207	0.167224	0.170569	0.167224	0.165552	0.160535	0.153846	0.170569	0.170569	0.167224	0.147157	0.160535	0.167224	0.158863	0.155518	0.172241	0.147157	0.157191	0.165552	0.14214	0.147157	0.155518	0.170569	0.158863	0.172241	0.168896	0.155518
AY827583_Ghana_Sub_Saharan_Africa_3	0.143813	0.158863	0.16388	0.155518	0.173913	0.182274	0.173913	0.167224	0.153846	0.160535	0.153846	0.152174	0.160535	0.172241	0.182274	0.175585	0.153846	0.155518	0.180602	0.172241	0.16388	0.152174	0.173913	0.153846	0.173913	0.172241	0.152174	0.157191	0.155518	0.173913	0.180602	0.153846	0.152174	0.157191	0.153846	0.162207	0.160535	0.17893	0.160535	0.158863	0.172241	0.150502	0.153846	0.157191	0.173913	0.162207	0.182274	0.167224	0.170569
AM040608_Ghana_MED	0.158863	0.167224	0.160535	0.147157	0.162207	0.162207	0.153846	0.150502	0.147157	0.155518	0.0568562	0.152174	0.0886288	0.155518	0.16388	0.152174	0.150502	0.0535117	0.160535	0.160535	0.158863	0.152174	0.165552	0.150502	0.150502	0.168896	0.150502	0.00334448	0.157191	0.150502	0.16388	0.150502	0.0518395	0.00334448	0.150502	0.157191	0.153846	0.167224	0.153846	0.153846	0.158863	0.122074	0.147157	0.152174	0.150502	0.152174	0.158863	0.14214	0.155518
AY057136_Ivory_Coast_MED	0.157191	0.157191	0.157191	0.14214	0.160535	0.16388	0.150502	0.14214	0.150502	0.143813	0.0585284	0.150502	0.0936455	0.153846	0.167224	0.145485	0.148829	0.0551839	0.162207	0.158863	0.147157	0.150502	0.16388	0.148829	0.147157	0.165552	0.152174	0.0217391	0.150502	0.147157	0.165552	0.148829	0.0535117	0.0217391	0.148829	0.155518	0.160535	0.165552	0.14214	0.147157	0.157191	0.122074	0.148829	0.155518	0.147157	0.152174	0.16388	0.140468	0.150502
DQ130057_Kenya_Sub_Saharan_Africa_1	0.153846	0.168896	0.158863	0.168896	0.17893	0.177258	0.177258	0.168896	0.162207	0.153846	0.155518	0.167224	0.167224	0.173913	0.17893	0.17893	0.168896	0.155518	0.17893	0.177258	0.155518	0.167224	0.173913	0.168896	0.177258	0.172241	0.167224	0.165552	0.16388	0.177258	0.17893	0.168896	0.152174	0.165552	0.168896	0.165552	0.162207	0.183946	0.153846	0.167224	0.177258	0.153846	0.157191	0.16388	0.177258	0.16388	0.170569	0.173913	0.167224
KF425627_Kenya_Sub_Saharan_Africa_2	0.145485	0.157191	0.145485	0.167224	0.180602	0.17893	0.183946	0.16388	0.158863	0.162207	0.157191	0.157191	0.167224	0.175585	0.173913	0.182274	0.158863	0.158863	0.177258	0.17893	0.16388	0.157191	0.180602	0.158863	0.183946	0.170569	0.157191	0.162207	0.160535	0.183946	0.177258	0.158863	0.155518	0.162207	0.158863	0.168896	0.153846	0.185619	0.162207	0.165552	0.17893	0.150502	0.145485	0.16388	0.183946	0.160535	0.177258	0.167224	0.168896
AJ550171_Madagascar_Indian_Ocean	0.165552	0.155518	0.16388	0.137124	0.153846	0.158863	0.150502	0.148829	0.150502	0.165552	0.0785953	0.135452	0.107023	0.150502	0.158863	0.148829	0.133779	0.0752508	0.157191	0.152174	0.168896	0.135452	0.157191	0.133779	0.147157	0.167224	0.137124	0.0652174	0.145485	0.147157	0.160535	0.133779	0.0735786	0.0652174	0.133779	0.150502	0.153846	0.158863	0.16388	0.143813	0.150502	0.123746	0.14214	0.148829	0.147157	0.148829	0.165552	0.128763	0.150502
KM377912_Malawi_Sub_Saharan_Africa_1	0.153846	0.167224	0.162207	0.167224	0.180602	0.175585	0.175585	0.158863	0.162207	0.150502	0.153846	0.168896	0.165552	0.177258	0.177258	0.177258	0.170569	0.153846	0.173913	0.17893	0.152174	0.168896	0.175585	0.170569	0.175585	0.170569	0.168896	0.16388	0.16388	0.175585	0.173913	0.170569	0.150502	0.16388	0.170569	0.165552	0.158863	0.185619	0.153846	0.16388	0.17893	0.152174	0.150502	0.165552	0.175585	0.158863	0.172241	0.172241	0.162207
AY827605_Mali_Sub_Saharan_Africa_2	0.147157	0.157191	0.145485	0.167224	0.180602	0.17893	0.17893	0.160535	0.157191	0.162207	0.157191	0.157191	0.167224	0.175585	0.173913	0.177258	0.158863	0.158863	0.177258	0.17893	0.16388	0.157191	0.180602	0.158863	0.17893	0.173913	0.157191	0.16388	0.157191	0.17893	0.177258	0.158863	0.155518	0.16388	0.158863	0.168896	0.155518	0.182274	0.162207	0.162207	0.17893	0.150502	0.147157	0.16388	0.17893	0.160535	0.177258	0.167224	0.168896
AJ550172_Mauritius_Indian_Ocean	0.165552	0.155518	0.16388	0.137124	0.153846	0.158863	0.150502	0.148829	0.150502	0.165552	0.0785953	0.135452	0.107023	0.150502	0.158863	0.148829	0.133779	0.0752508	0.157191	0.152174	0.168896	0.135452	0.157191	0.133779	0.147157	0.167224	0.137124	0.0652174	0.145485	0.147157	0.160535	0.133779	0.0735786	0.0652174	0.133779	0.150502	0.153846	0.158863	0.16388	0.143813	0.150502	0.123746	0.14214	0.148829	0.147157	0.148829	0.165552	0.128763	0.150502
EU760738_Morocco_MED	0.158863	0.165552	0.158863	0.145485	0.160535	0.16388	0.155518	0.147157	0.143813	0.153846	0.0535117	0.150502	0.090301	0.153846	0.165552	0.150502	0.148829	0.0501672	0.162207	0.158863	0.157191	0.150502	0.16388	0.148829	0.152174	0.167224	0.148829	0	0.155518	0.152174	0.165552	0.148829	0.048495	0	0.148829	0.155518	0.155518	0.165552	0.152174	0.152174	0.157191	0.120401	0.145485	0.153846	0.152174	0.150502	0.157191	0.140468	0.152174
AJ517768_Morocco_MEAM1	0.152174	0.145485	0.155518	0.145485	0.158863	0.157191	0.158863	0.14214	0.143813	0.14214	0.0100334	0.145485	0.0585284	0.155518	0.160535	0.153846	0.147157	0.0100334	0.155518	0.157191	0.145485	0.145485	0.162207	0.147157	0.155518	0.160535	0.147157	0.0535117	0.138796	0.155518	0.158863	0.147157	0.00501672	0.0535117	0.147157	0.150502	0.157191	0.16388	0.143813	0.135452	0.155518	0.105351	0.152174	0.155518	0.155518	0.140468	0.16388	0.130435	0.147157
AF344279_Mozambique_Sub_Saharan_Africa_1	0.148829	0.165552	0.160535	0.165552	0.172241	0.173913	0.175585	0.165552	0.160535	0.152174	0.152174	0.167224	0.16388	0.168896	0.175585	0.177258	0.168896	0.152174	0.172241	0.170569	0.153846	0.167224	0.167224	0.168896	0.175585	0.168896	0.167224	0.162207	0.158863	0.175585	0.172241	0.168896	0.148829	0.162207	0.168896	0.16388	0.160535	0.177258	0.152174	0.162207	0.170569	0.147157	0.152174	0.160535	0.175585	0.16388	0.170569	0.170569	0.160535
AY827607_Nigeria_Sub_Saharan_Africa_2	0.145485	0.158863	0.143813	0.168896	0.182274	0.177258	0.183946	0.162207	0.162207	0.16388	0.158863	0.158863	0.168896	0.177258	0.172241	0.182274	0.160535	0.160535	0.175585	0.180602	0.165552	0.158863	0.182274	0.160535	0.183946	0.172241	0.158863	0.165552	0.158863	0.183946	0.175585	0.160535	0.157191	0.165552	0.160535	0.170569	0.153846	0.187291	0.16388	0.16388	0.180602	0.152174	0.145485	0.162207	0.183946	0.158863	0.17893	0.168896	0.167224
AY827606_Nigeria_MED	0.152174	0.153846	0.152174	0.137124	0.155518	0.162207	0.145485	0.143813	0.148829	0.14214	0.0551839	0.147157	0.0919732	0.148829	0.165552	0.140468	0.148829	0.0518395	0.160535	0.153846	0.145485	0.147157	0.158863	0.148829	0.14214	0.162207	0.148829	0.0250836	0.148829	0.14214	0.16388	0.148829	0.0501672	0.0250836	0.148829	0.153846	0.158863	0.160535	0.140468	0.145485	0.152174	0.120401	0.147157	0.150502	0.14214	0.150502	0.162207	0.140468	0.148829
JN119688_Senegal_MED	0.158863	0.165552	0.158863	0.145485	0.160535	0.16388	0.155518	0.147157	0.143813	0.153846	0.0535117	0.150502	0.090301	0.153846	0.165552	0.150502	0.148829	0.0501672	0.162207	0.158863	0.157191	0.150502	0.16388	0.148829	0.152174	0.167224	0.148829	0	0.155518	0.152174	0.165552	0.148829	0.048495	0	0.148829	0.155518	0.155518	0.165552	0.152174	0.152174	0.157191	0.120401	0.145485	0.153846	0.152174	0.150502	0.157191	0.140468	0.152174
JN119599_Senegal_MEAM1	0.148829	0.143813	0.150502	0.140468	0.153846	0.152174	0.153846	0.140468	0.138796	0.137124	0.00501672	0.143813	0.0535117	0.150502	0.155518	0.148829	0.145485	0.00501672	0.150502	0.152174	0.140468	0.143813	0.157191	0.145485	0.150502	0.158863	0.145485	0.048495	0.138796	0.150502	0.153846	0.145485	0	0.048495	0.145485	0.147157	0.152174	0.158863	0.138796	0.135452	0.150502	0.100334	0.147157	0.150502	0.150502	0.135452	0.158863	0.128763	0.14214
AJ550182_Seychelles_Indian_Ocean	0.16388	0.155518	0.16388	0.137124	0.150502	0.155518	0.147157	0.148829	0.147157	0.165552	0.0785953	0.135452	0.107023	0.147157	0.155518	0.145485	0.137124	0.0752508	0.153846	0.148829	0.168896	0.135452	0.153846	0.137124	0.143813	0.167224	0.137124	0.0719064	0.145485	0.143813	0.157191	0.137124	0.0735786	0.0719064	0.137124	0.150502	0.150502	0.155518	0.16388	0.143813	0.147157	0.120401	0.14214	0.145485	0.143813	0.145485	0.162207	0.128763	0.150502
EU760727_Sudan_New_World_	0.0401338	0.14214	0.147157	0.157191	0.168896	0.152174	0.162207	0.158863	0.147157	0.162207	0.153846	0.148829	0.158863	0.168896	0.152174	0.158863	0.150502	0.153846	0.150502	0.167224	0.165552	0.147157	0.170569	0.150502	0.158863	0.187291	0.147157	0.160535	0.140468	0.158863	0.153846	0.150502	0.148829	0.160535	0.150502	0.152174	0.143813	0.168896	0.160535	0.140468	0.167224	0.143813	0.143813	0.147157	0.158863	0.150502	0.16388	0.168896	0.130435
EU760726_Sudan_MED	0.157191	0.167224	0.160535	0.147157	0.162207	0.162207	0.153846	0.148829	0.145485	0.155518	0.0551839	0.152174	0.0886288	0.155518	0.16388	0.152174	0.150502	0.0518395	0.160535	0.160535	0.158863	0.152174	0.165552	0.150502	0.150502	0.168896	0.150502	0.00167224	0.157191	0.150502	0.16388	0.150502	0.0501672	0.00167224	0.150502	0.157191	0.153846	0.167224	0.153846	0.153846	0.158863	0.122074	0.147157	0.152174	0.150502	0.152174	0.158863	0.14214	0.153846
AF344276_Swaziland_Sub_Saharan_Africa_1	0.150502	0.16388	0.16388	0.16388	0.170569	0.172241	0.173913	0.162207	0.160535	0.153846	0.148829	0.165552	0.160535	0.167224	0.173913	0.175585	0.167224	0.148829	0.170569	0.168896	0.155518	0.165552	0.165552	0.167224	0.173913	0.170569	0.165552	0.162207	0.157191	0.173913	0.170569	0.167224	0.145485	0.162207	0.167224	0.162207	0.162207	0.175585	0.153846	0.160535	0.168896	0.145485	0.153846	0.162207	0.173913	0.162207	0.168896	0.168896	0.162207
JN104725_South_Africa_Sub_Saharan_Africa_1	0.153846	0.170569	0.160535	0.170569	0.177258	0.17893	0.17893	0.165552	0.162207	0.153846	0.157191	0.172241	0.168896	0.173913	0.180602	0.180602	0.173913	0.157191	0.177258	0.175585	0.155518	0.172241	0.172241	0.173913	0.17893	0.168896	0.172241	0.167224	0.16388	0.17893	0.177258	0.173913	0.153846	0.167224	0.173913	0.165552	0.160535	0.182274	0.153846	0.167224	0.175585	0.152174	0.155518	0.16388	0.17893	0.16388	0.172241	0.175585	0.165552
JN104709_South_Africa_MEAM1	0.148829	0.143813	0.150502	0.140468	0.153846	0.152174	0.153846	0.140468	0.138796	0.137124	0.00501672	0.143813	0.0535117	0.150502	0.155518	0.148829	0.145485	0.00501672	0.150502	0.152174	0.140468	0.143813	0.157191	0.145485	0.150502	0.158863	0.145485	0.048495	0.138796	0.150502	0.153846	0.145485	0	0.048495	0.145485	0.147157	0.152174	0.158863	0.138796	0.135452	0.150502	0.100334	0.147157	0.150502	0.150502	0.135452	0.158863	0.128763	0.14214
JN104710_South_Africa_MED	0.158863	0.165552	0.158863	0.145485	0.160535	0.16388	0.155518	0.147157	0.143813	0.153846	0.0535117	0.150502	0.090301	0.153846	0.165552	0.150502	0.148829	0.0501672	0.162207	0.158863	0.157191	0.150502	0.16388	0.148829	0.152174	0.167224	0.148829	0	0.155518	0.152174	0.165552	0.148829	0.048495	0	0.148829	0.155518	0.155518	0.165552	0.152174	0.152174	0.157191	0.120401	0.145485	0.153846	0.152174	0.150502	0.157191	0.140468	0.152174
KF425620_Tanzania_MED	0.153846	0.165552	0.157191	0.153846	0.167224	0.175585	0.153846	0.150502	0.140468	0.148829	0.0635452	0.153846	0.105351	0.16388	0.177258	0.148829	0.152174	0.0635452	0.173913	0.165552	0.152174	0.153846	0.167224	0.152174	0.150502	0.167224	0.155518	0.0501672	0.147157	0.150502	0.177258	0.152174	0.0585284	0.0501672	0.152174	0.153846	0.162207	0.168896	0.147157	0.147157	0.16388	0.130435	0.157191	0.155518	0.150502	0.157191	0.165552	0.143813	0.150502
KF425630_Tanzania_Sub_Saharan_Africa_1	0.153846	0.167224	0.162207	0.167224	0.180602	0.175585	0.175585	0.158863	0.162207	0.150502	0.153846	0.168896	0.165552	0.177258	0.177258	0.177258	0.170569	0.153846	0.173913	0.17893	0.152174	0.168896	0.175585	0.170569	0.175585	0.170569	0.168896	0.16388	0.16388	0.175585	0.173913	0.170569	0.150502	0.16388	0.170569	0.165552	0.158863	0.185619	0.153846	0.16388	0.17893	0.152174	0.150502	0.165552	0.175585	0.158863	0.172241	0.172241	0.162207
HQ908651_Togo_Sub_Saharan_Africa_3	0.137124	0.148829	0.150502	0.148829	0.16388	0.175585	0.172241	0.160535	0.147157	0.153846	0.150502	0.143813	0.157191	0.162207	0.172241	0.173913	0.145485	0.152174	0.173913	0.162207	0.157191	0.143813	0.16388	0.145485	0.172241	0.167224	0.143813	0.157191	0.152174	0.172241	0.173913	0.145485	0.148829	0.157191	0.145485	0.158863	0.155518	0.168896	0.153846	0.155518	0.162207	0.140468	0.148829	0.147157	0.172241	0.157191	0.177258	0.157191	0.16388
HQ908650_Togo_MED	0.152174	0.155518	0.152174	0.137124	0.155518	0.162207	0.145485	0.143813	0.145485	0.140468	0.0535117	0.145485	0.090301	0.152174	0.165552	0.140468	0.147157	0.0535117	0.160535	0.153846	0.143813	0.145485	0.158863	0.147157	0.14214	0.160535	0.147157	0.0234114	0.145485	0.14214	0.16388	0.147157	0.048495	0.0234114	0.147157	0.150502	0.155518	0.160535	0.138796	0.14214	0.152174	0.117057	0.143813	0.152174	0.14214	0.147157	0.158863	0.138796	0.148829
KF954097_Tunisia_Sub_Saharan_Africa_2	0.143813	0.157191	0.14214	0.167224	0.180602	0.175585	0.182274	0.160535	0.157191	0.162207	0.157191	0.157191	0.167224	0.175585	0.170569	0.180602	0.158863	0.158863	0.173913	0.17893	0.16388	0.157191	0.177258	0.158863	0.182274	0.170569	0.157191	0.167224	0.157191	0.182274	0.173913	0.158863	0.155518	0.167224	0.158863	0.165552	0.152174	0.185619	0.162207	0.162207	0.17893	0.150502	0.143813	0.160535	0.182274	0.157191	0.173913	0.167224	0.165552
KF954118_Tunisia_MEAM1	0.150502	0.145485	0.152174	0.14214	0.155518	0.150502	0.155518	0.14214	0.140468	0.138796	0.00668896	0.145485	0.0518395	0.152174	0.153846	0.150502	0.147157	0.00668896	0.148829	0.153846	0.14214	0.145485	0.158863	0.147157	0.152174	0.158863	0.147157	0.0501672	0.140468	0.152174	0.152174	0.147157	0.00167224	0.0501672	0.147157	0.148829	0.153846	0.160535	0.140468	0.137124	0.152174	0.102007	0.148829	0.152174	0.152174	0.137124	0.160535	0.130435	0.143813
KF870532_Tunisia_MED	0.158863	0.165552	0.158863	0.145485	0.160535	0.16388	0.155518	0.147157	0.143813	0.153846	0.0535117	0.150502	0.090301	0.153846	0.165552	0.150502	0.148829	0.0501672	0.162207	0.158863	0.157191	0.150502	0.16388	0.148829	0.152174	0.167224	0.148829	0	0.155518	0.152174	0.165552	0.148829	0.048495	0	0.148829	0.155518	0.155518	0.165552	0.152174	0.152174	0.157191	0.120401	0.145485	0.153846	0.152174	0.150502	0.157191	0.140468	0.152174
KF425632_Uganda_Indian_OCean	0.165552	0.155518	0.16388	0.137124	0.153846	0.158863	0.150502	0.148829	0.150502	0.165552	0.0785953	0.135452	0.107023	0.150502	0.158863	0.148829	0.133779	0.0752508	0.157191	0.152174	0.168896	0.135452	0.157191	0.133779	0.147157	0.167224	0.137124	0.0652174	0.145485	0.147157	0.160535	0.133779	0.0735786	0.0652174	0.133779	0.150502	0.153846	0.158863	0.16388	0.143813	0.150502	0.123746	0.14214	0.148829	0.147157	0.148829	0.165552	0.128763	0.150502
AF418665_Uganda_Uganda	0.168896	0.170569	0.160535	0.168896	0.177258	0.173913	0.187291	0.185619	0.172241	0.160535	0.167224	0.17893	0.162207	0.175585	0.170569	0.180602	0.177258	0.165552	0.172241	0.175585	0.16388	0.17893	0.180602	0.177258	0.183946	0.170569	0.17893	0.167224	0.153846	0.183946	0.172241	0.177258	0.162207	0.167224	0.177258	0.162207	0.187291	0.182274	0.160535	0.162207	0.175585	0.160535	0.167224	0.165552	0.183946	0.180602	0.183946	0.183946	0.173913
KF425617_Uganda_MED	0.155518	0.160535	0.157191	0.14214	0.158863	0.162207	0.155518	0.143813	0.143813	0.152174	0.0518395	0.147157	0.0886288	0.152174	0.16388	0.150502	0.145485	0.048495	0.160535	0.157191	0.155518	0.147157	0.162207	0.145485	0.152174	0.16388	0.148829	0.00501672	0.153846	0.152174	0.16388	0.145485	0.0468227	0.00501672	0.145485	0.153846	0.153846	0.16388	0.150502	0.150502	0.155518	0.118729	0.148829	0.152174	0.152174	0.148829	0.155518	0.138796	0.153846
KF425640_Uganda_Sub_Saharan_Africa_2	0.145485	0.157191	0.145485	0.167224	0.180602	0.17893	0.183946	0.16388	0.158863	0.162207	0.157191	0.157191	0.167224	0.175585	0.173913	0.182274	0.158863	0.158863	0.177258	0.17893	0.16388	0.157191	0.180602	0.158863	0.183946	0.170569	0.157191	0.162207	0.160535	0.183946	0.177258	0.158863	0.155518	0.162207	0.158863	0.168896	0.153846	0.185619	0.162207	0.165552	0.17893	0.150502	0.145485	0.16388	0.183946	0.160535	0.177258	0.167224	0.168896
AM040598_Uganda_Sub_Saharan_Africa_5	0.152174	0.162207	0.147157	0.16388	0.177258	0.180602	0.17893	0.162207	0.16388	0.155518	0.158863	0.160535	0.167224	0.172241	0.175585	0.177258	0.162207	0.158863	0.182274	0.175585	0.157191	0.160535	0.175585	0.162207	0.17893	0.172241	0.160535	0.165552	0.165552	0.17893	0.182274	0.162207	0.155518	0.165552	0.162207	0.165552	0.157191	0.182274	0.155518	0.170569	0.175585	0.152174	0.148829	0.165552	0.17893	0.158863	0.172241	0.16388	0.170569
KF425643_Uganda_Sub_Saharan_Africa_1	0.153846	0.167224	0.162207	0.167224	0.180602	0.175585	0.175585	0.158863	0.162207	0.150502	0.153846	0.168896	0.165552	0.177258	0.177258	0.177258	0.170569	0.153846	0.173913	0.17893	0.152174	0.168896	0.175585	0.170569	0.175585	0.170569	0.168896	0.16388	0.16388	0.175585	0.173913	0.170569	0.150502	0.16388	0.170569	0.165552	0.158863	0.185619	0.153846	0.16388	0.17893	0.152174	0.150502	0.165552	0.175585	0.158863	0.172241	0.172241	0.162207
AF344283_Zambia_Sub_Saharan_Africa_1	0.155518	0.170569	0.160535	0.170569	0.180602	0.17893	0.17893	0.170569	0.16388	0.155518	0.157191	0.168896	0.168896	0.175585	0.180602	0.180602	0.170569	0.157191	0.180602	0.17893	0.157191	0.168896	0.175585	0.170569	0.17893	0.173913	0.168896	0.167224	0.165552	0.17893	0.180602	0.170569	0.153846	0.167224	0.170569	0.167224	0.16388	0.185619	0.155518	0.168896	0.17893	0.155518	0.158863	0.165552	0.17893	0.165552	0.172241	0.175585	0.168896
AF344286_Zimbabwe_MED	0.155518	0.152174	0.153846	0.138796	0.153846	0.160535	0.143813	0.14214	0.152174	0.147157	0.0602007	0.148829	0.0936455	0.147157	0.16388	0.138796	0.150502	0.0568562	0.158863	0.152174	0.150502	0.148829	0.157191	0.150502	0.140468	0.16388	0.150502	0.0334448	0.147157	0.140468	0.162207	0.150502	0.0551839	0.0334448	0.150502	0.152174	0.16388	0.158863	0.145485	0.143813	0.150502	0.125418	0.145485	0.155518	0.140468	0.155518	0.160535	0.143813	0.150502
AJ550173_Mayotte_MEAM1	0.150502	0.145485	0.152174	0.14214	0.155518	0.153846	0.155518	0.14214	0.140468	0.138796	0.00668896	0.145485	0.0551839	0.152174	0.157191	0.150502	0.147157	0.00668896	0.152174	0.153846	0.14214	0.145485	0.158863	0.147157	0.152174	0.160535	0.147157	0.0501672	0.140468	0.152174	0.155518	0.147157	0.00167224	0.0501672	0.147157	0.148829	0.153846	0.160535	0.140468	0.137124	0.152174	0.102007	0.148829	0.152174	0.152174	0.137124	0.160535	0.130435	0.143813
JF743055_Reunion_MED	0.153846	0.158863	0.158863	0.140468	0.157191	0.16388	0.147157	0.14214	0.147157	0.145485	0.0501672	0.143813	0.0869565	0.150502	0.165552	0.14214	0.14214	0.0468227	0.162207	0.155518	0.148829	0.143813	0.160535	0.14214	0.143813	0.167224	0.145485	0.0117057	0.147157	0.143813	0.165552	0.14214	0.0451505	0.0117057	0.14214	0.150502	0.152174	0.162207	0.143813	0.143813	0.153846	0.117057	0.143813	0.150502	0.143813	0.147157	0.158863	0.133779	0.147157
AJ550177_Reunion_MEAM2	0.155518	0.153846	0.148829	0.12709	0.145485	0.150502	0.145485	0.138796	0.133779	0.14214	0.0434783	0.14214	0.0769231	0.14214	0.153846	0.140468	0.140468	0.0434783	0.148829	0.143813	0.143813	0.14214	0.150502	0.140468	0.14214	0.162207	0.143813	0.0401338	0.14214	0.14214	0.152174	0.140468	0.0384615	0.0401338	0.140468	0.147157	0.148829	0.150502	0.140468	0.14214	0.14214	0.110368	0.143813	0.148829	0.14214	0.140468	0.145485	0.130435	0.138796
AJ550174_Reunion_MEAM1	0.150502	0.145485	0.152174	0.14214	0.155518	0.153846	0.155518	0.14214	0.140468	0.138796	0.00668896	0.145485	0.0551839	0.152174	0.157191	0.150502	0.147157	0.00668896	0.152174	0.153846	0.14214	0.145485	0.158863	0.147157	0.152174	0.160535	0.147157	0.0501672	0.140468	0.152174	0.155518	0.147157	0.00167224	0.0501672	0.147157	0.148829	0.153846	0.160535	0.140468	0.137124	0.152174	0.102007	0.148829	0.152174	0.152174	0.137124	0.160535	0.130435	0.143813
AJ550180_Reunion_Indian_Ocean	0.172241	0.158863	0.170569	0.14214	0.158863	0.16388	0.157191	0.155518	0.157191	0.172241	0.0852843	0.140468	0.113712	0.155518	0.16388	0.155518	0.138796	0.0819398	0.162207	0.157191	0.175585	0.140468	0.162207	0.138796	0.153846	0.168896	0.14214	0.0719064	0.152174	0.153846	0.165552	0.138796	0.0802676	0.0719064	0.138796	0.157191	0.157191	0.16388	0.170569	0.150502	0.155518	0.128763	0.145485	0.152174	0.153846	0.153846	0.170569	0.133779	0.157191
GU472425_Bosina_and_Herzegovina_MED	0.158863	0.165552	0.157191	0.145485	0.160535	0.16388	0.155518	0.147157	0.14214	0.153846	0.0568562	0.150502	0.0936455	0.153846	0.165552	0.150502	0.148829	0.0535117	0.162207	0.158863	0.157191	0.150502	0.16388	0.148829	0.152174	0.167224	0.148829	0.00334448	0.155518	0.152174	0.165552	0.148829	0.0518395	0.00334448	0.148829	0.155518	0.157191	0.165552	0.152174	0.155518	0.157191	0.123746	0.143813	0.152174	0.152174	0.153846	0.155518	0.140468	0.152174
GU086337_Croatia_MED	0.160535	0.167224	0.162207	0.147157	0.162207	0.165552	0.157191	0.147157	0.143813	0.155518	0.0551839	0.152174	0.0919732	0.155518	0.167224	0.152174	0.150502	0.0518395	0.16388	0.160535	0.158863	0.152174	0.165552	0.150502	0.153846	0.167224	0.150502	0.00334448	0.157191	0.153846	0.167224	0.150502	0.0501672	0.00334448	0.150502	0.158863	0.157191	0.167224	0.153846	0.153846	0.158863	0.122074	0.147157	0.155518	0.153846	0.152174	0.158863	0.14214	0.153846
AM944348_Cyprus_MED	0.153846	0.157191	0.155518	0.140468	0.157191	0.162207	0.150502	0.143813	0.145485	0.145485	0.0501672	0.14214	0.0869565	0.150502	0.16388	0.145485	0.140468	0.0468227	0.160535	0.155518	0.148829	0.14214	0.160535	0.140468	0.147157	0.162207	0.143813	0.0083612	0.147157	0.147157	0.16388	0.140468	0.0451505	0.0083612	0.140468	0.147157	0.152174	0.162207	0.143813	0.143813	0.153846	0.117057	0.147157	0.150502	0.147157	0.147157	0.158863	0.132107	0.147157
DQ365873_Cyprus_MEAM1	0.148829	0.143813	0.150502	0.140468	0.153846	0.152174	0.153846	0.140468	0.138796	0.137124	0.00501672	0.143813	0.0535117	0.150502	0.155518	0.148829	0.145485	0.00501672	0.150502	0.152174	0.140468	0.143813	0.157191	0.145485	0.150502	0.158863	0.145485	0.048495	0.138796	0.150502	0.153846	0.145485	0	0.048495	0.145485	0.147157	0.152174	0.158863	0.138796	0.135452	0.150502	0.100334	0.147157	0.150502	0.150502	0.135452	0.158863	0.128763	0.14214
GU086330_Czech_Republic_MED	0.157191	0.16388	0.157191	0.14214	0.157191	0.160535	0.153846	0.143813	0.140468	0.150502	0.048495	0.148829	0.0886288	0.150502	0.16388	0.148829	0.147157	0.0451505	0.158863	0.155518	0.153846	0.148829	0.160535	0.147157	0.150502	0.16388	0.147157	0.0083612	0.150502	0.150502	0.162207	0.147157	0.0434783	0.0083612	0.147157	0.155518	0.155518	0.162207	0.148829	0.150502	0.153846	0.120401	0.145485	0.150502	0.150502	0.150502	0.153846	0.135452	0.147157
AM180064_France_MEAM1	0.150502	0.145485	0.152174	0.14214	0.155518	0.153846	0.155518	0.14214	0.140468	0.138796	0.00668896	0.145485	0.0551839	0.152174	0.157191	0.150502	0.147157	0.00668896	0.152174	0.153846	0.14214	0.145485	0.158863	0.147157	0.152174	0.160535	0.147157	0.0501672	0.140468	0.152174	0.155518	0.147157	0.00167224	0.0501672	0.147157	0.148829	0.153846	0.160535	0.140468	0.137124	0.152174	0.102007	0.148829	0.152174	0.152174	0.137124	0.160535	0.130435	0.143813
AM691064_France_MED	0.158863	0.162207	0.157191	0.14214	0.157191	0.160535	0.152174	0.14214	0.138796	0.150502	0.0568562	0.147157	0.0936455	0.150502	0.162207	0.147157	0.145485	0.0535117	0.158863	0.155518	0.153846	0.147157	0.160535	0.145485	0.148829	0.162207	0.145485	0.00501672	0.152174	0.148829	0.162207	0.145485	0.0518395	0.00501672	0.145485	0.153846	0.155518	0.162207	0.148829	0.152174	0.153846	0.120401	0.14214	0.150502	0.148829	0.150502	0.153846	0.137124	0.148829
HQ621757_France_Indian_Ocean	0.16388	0.153846	0.162207	0.135452	0.152174	0.157191	0.148829	0.147157	0.148829	0.16388	0.0769231	0.133779	0.105351	0.148829	0.157191	0.147157	0.132107	0.0735786	0.155518	0.150502	0.167224	0.133779	0.155518	0.132107	0.145485	0.165552	0.135452	0.0668896	0.143813	0.145485	0.158863	0.132107	0.0719064	0.0668896	0.132107	0.148829	0.152174	0.157191	0.162207	0.14214	0.148829	0.122074	0.143813	0.147157	0.145485	0.147157	0.16388	0.12709	0.148829
FN821786_France_New_World_1	0.0284281	0.138796	0.138796	0.150502	0.167224	0.157191	0.170569	0.152174	0.153846	0.165552	0.148829	0.143813	0.153846	0.167224	0.152174	0.167224	0.14214	0.148829	0.155518	0.165552	0.168896	0.14214	0.168896	0.14214	0.167224	0.17893	0.145485	0.148829	0.148829	0.167224	0.155518	0.14214	0.143813	0.148829	0.14214	0.148829	0.150502	0.170569	0.16388	0.148829	0.165552	0.14214	0.152174	0.155518	0.167224	0.152174	0.172241	0.157191	0.14214
AM696208_Greece_MEAM1	0.148829	0.143813	0.150502	0.140468	0.153846	0.152174	0.153846	0.140468	0.138796	0.137124	0.00501672	0.143813	0.0535117	0.150502	0.155518	0.148829	0.145485	0.00501672	0.150502	0.152174	0.140468	0.143813	0.157191	0.145485	0.150502	0.158863	0.145485	0.048495	0.138796	0.150502	0.153846	0.145485	0	0.048495	0.145485	0.147157	0.152174	0.158863	0.138796	0.135452	0.150502	0.100334	0.147157	0.150502	0.150502	0.135452	0.158863	0.128763	0.14214
DQ365864_Greece_MED	0.157191	0.167224	0.160535	0.147157	0.162207	0.162207	0.153846	0.148829	0.145485	0.155518	0.0551839	0.152174	0.0886288	0.155518	0.16388	0.152174	0.150502	0.0518395	0.160535	0.160535	0.158863	0.152174	0.165552	0.150502	0.150502	0.168896	0.150502	0.00167224	0.157191	0.150502	0.16388	0.150502	0.0501672	0.00167224	0.150502	0.157191	0.153846	0.167224	0.153846	0.153846	0.158863	0.122074	0.147157	0.152174	0.150502	0.152174	0.158863	0.14214	0.153846
FN557454_Italy_MED	0.158863	0.165552	0.158863	0.145485	0.160535	0.16388	0.155518	0.147157	0.143813	0.153846	0.0535117	0.150502	0.090301	0.153846	0.165552	0.150502	0.148829	0.0501672	0.162207	0.158863	0.157191	0.150502	0.16388	0.148829	0.152174	0.167224	0.148829	0	0.155518	0.152174	0.165552	0.148829	0.048495	0	0.148829	0.155518	0.155518	0.165552	0.152174	0.152174	0.157191	0.120401	0.145485	0.153846	0.152174	0.150502	0.157191	0.140468	0.152174
FN557459_Italy_MEAM1	0.150502	0.145485	0.152174	0.14214	0.155518	0.153846	0.155518	0.14214	0.140468	0.138796	0.00668896	0.145485	0.0551839	0.152174	0.157191	0.150502	0.147157	0.00668896	0.152174	0.153846	0.14214	0.145485	0.158863	0.147157	0.152174	0.160535	0.147157	0.0501672	0.140468	0.152174	0.155518	0.147157	0.00167224	0.0501672	0.147157	0.148829	0.153846	0.160535	0.140468	0.137124	0.152174	0.102007	0.148829	0.152174	0.152174	0.137124	0.160535	0.130435	0.143813
AY827600_Italy_Italy_1	0.133779	0.128763	0.090301	0.117057	0.128763	0.123746	0.118729	0.11204	0.107023	0.122074	0.140468	0.125418	0.135452	0.12709	0.125418	0.113712	0.12709	0.140468	0.122074	0.12709	0.125418	0.125418	0.130435	0.12709	0.115385	0.123746	0.123746	0.14214	0.103679	0.115385	0.125418	0.12709	0.135452	0.14214	0.12709	0.110368	0.110368	0.130435	0.122074	0.103679	0.12709	0.105351	0.107023	0.117057	0.115385	0.113712	0.120401	0.138796	0.108696
DQ174541_Netherlands_MED	0.157191	0.16388	0.157191	0.14214	0.157191	0.160535	0.153846	0.143813	0.140468	0.150502	0.048495	0.148829	0.0886288	0.150502	0.16388	0.148829	0.147157	0.0451505	0.158863	0.155518	0.153846	0.148829	0.160535	0.147157	0.150502	0.16388	0.147157	0.0083612	0.150502	0.150502	0.162207	0.147157	0.0434783	0.0083612	0.147157	0.155518	0.155518	0.162207	0.148829	0.150502	0.153846	0.120401	0.145485	0.150502	0.150502	0.150502	0.153846	0.135452	0.147157
EU760750_Netherlands_Antilles_MEAM1	0.148829	0.143813	0.150502	0.140468	0.153846	0.152174	0.153846	0.140468	0.138796	0.137124	0.00501672	0.143813	0.0535117	0.150502	0.155518	0.148829	0.145485	0.00501672	0.150502	0.152174	0.140468	0.143813	0.157191	0.145485	0.150502	0.158863	0.145485	0.048495	0.138796	0.150502	0.153846	0.145485	0	0.048495	0.145485	0.147157	0.152174	0.158863	0.138796	0.135452	0.150502	0.100334	0.147157	0.150502	0.150502	0.135452	0.158863	0.128763	0.14214
DQ365876_Portugal_MED	0.158863	0.165552	0.158863	0.145485	0.160535	0.16388	0.155518	0.147157	0.143813	0.153846	0.0535117	0.150502	0.090301	0.153846	0.165552	0.150502	0.148829	0.0501672	0.162207	0.158863	0.157191	0.150502	0.16388	0.148829	0.152174	0.167224	0.148829	0	0.155518	0.152174	0.165552	0.148829	0.048495	0	0.148829	0.155518	0.155518	0.165552	0.152174	0.152174	0.157191	0.120401	0.145485	0.153846	0.152174	0.150502	0.157191	0.140468	0.152174
KC539831_Portugal_Sub_Saharan_Africa_2	0.153846	0.155518	0.148829	0.168896	0.185619	0.183946	0.183946	0.158863	0.157191	0.165552	0.158863	0.153846	0.168896	0.180602	0.17893	0.182274	0.155518	0.157191	0.182274	0.183946	0.167224	0.153846	0.185619	0.155518	0.183946	0.170569	0.153846	0.165552	0.160535	0.183946	0.182274	0.155518	0.157191	0.165552	0.155518	0.168896	0.157191	0.190635	0.165552	0.165552	0.183946	0.155518	0.152174	0.165552	0.183946	0.165552	0.17893	0.162207	0.172241
KF870527_Spain_MED	0.158863	0.165552	0.158863	0.145485	0.160535	0.16388	0.155518	0.147157	0.143813	0.153846	0.0535117	0.150502	0.090301	0.153846	0.165552	0.150502	0.148829	0.0501672	0.162207	0.158863	0.157191	0.150502	0.16388	0.148829	0.152174	0.167224	0.148829	0	0.155518	0.152174	0.165552	0.148829	0.048495	0	0.148829	0.155518	0.155518	0.165552	0.152174	0.152174	0.157191	0.120401	0.145485	0.153846	0.152174	0.150502	0.157191	0.140468	0.152174
GU086348_Spain_MEAM1	0.148829	0.143813	0.150502	0.140468	0.153846	0.152174	0.153846	0.140468	0.138796	0.137124	0.00501672	0.143813	0.0535117	0.150502	0.155518	0.148829	0.145485	0.00501672	0.150502	0.152174	0.140468	0.143813	0.157191	0.145485	0.150502	0.158863	0.145485	0.048495	0.138796	0.150502	0.153846	0.145485	0	0.048495	0.145485	0.147157	0.152174	0.158863	0.138796	0.135452	0.150502	0.100334	0.147157	0.150502	0.150502	0.135452	0.158863	0.128763	0.14214
KC539836_Spain_Spain 1	0.138796	0.133779	0.102007	0.128763	0.145485	0.132107	0.12709	0.123746	0.123746	0.120401	0.16388	0.133779	0.143813	0.147157	0.12709	0.125418	0.135452	0.16388	0.130435	0.143813	0.123746	0.133779	0.147157	0.135452	0.123746	0.143813	0.135452	0.165552	0.117057	0.123746	0.133779	0.135452	0.158863	0.165552	0.135452	0.122074	0.122074	0.147157	0.125418	0.11204	0.143813	0.125418	0.115385	0.132107	0.123746	0.12709	0.128763	0.153846	0.113712
AY827611_Spain_Sub_Saharan_Africa_2	0.152174	0.157191	0.147157	0.167224	0.183946	0.182274	0.182274	0.16388	0.158863	0.16388	0.157191	0.155518	0.167224	0.17893	0.177258	0.180602	0.157191	0.155518	0.180602	0.182274	0.165552	0.155518	0.183946	0.157191	0.182274	0.172241	0.155518	0.16388	0.162207	0.182274	0.180602	0.157191	0.155518	0.16388	0.157191	0.167224	0.158863	0.188963	0.16388	0.167224	0.182274	0.153846	0.150502	0.16388	0.182274	0.16388	0.177258	0.16388	0.170569
DQ130052_Australia_Australia	0.182274	0.140468	0.153846	0.132107	0.160535	0.14214	0.160535	0.157191	0.162207	0.155518	0.170569	0.128763	0.155518	0.160535	0.148829	0.155518	0.130435	0.167224	0.14214	0.158863	0.158863	0.130435	0.160535	0.130435	0.157191	0.145485	0.130435	0.188963	0.150502	0.157191	0.145485	0.130435	0.165552	0.188963	0.130435	0.155518	0.155518	0.165552	0.157191	0.152174	0.157191	0.140468	0.148829	0.158863	0.157191	0.145485	0.160535	0.137124	0.148829
JX416168_Australia_MEAM1	0.148829	0.143813	0.150502	0.140468	0.153846	0.152174	0.153846	0.140468	0.138796	0.137124	0.00501672	0.143813	0.0535117	0.150502	0.155518	0.148829	0.145485	0.00501672	0.150502	0.152174	0.140468	0.143813	0.157191	0.145485	0.150502	0.158863	0.145485	0.048495	0.138796	0.150502	0.153846	0.145485	0	0.048495	0.145485	0.147157	0.152174	0.158863	0.138796	0.135452	0.150502	0.100334	0.147157	0.150502	0.150502	0.135452	0.158863	0.128763	0.14214
AF340212_Argentina_New_World_2	0.0535117	0.152174	0.160535	0.157191	0.172241	0.165552	0.170569	0.162207	0.167224	0.177258	0.157191	0.148829	0.172241	0.172241	0.170569	0.16388	0.150502	0.157191	0.167224	0.170569	0.180602	0.147157	0.173913	0.150502	0.167224	0.195652	0.147157	0.158863	0.152174	0.167224	0.167224	0.150502	0.152174	0.158863	0.150502	0.162207	0.16388	0.172241	0.175585	0.155518	0.170569	0.153846	0.160535	0.16388	0.167224	0.160535	0.180602	0.165552	0.152174
AF340215_Argentina_MEAM_1	0.152174	0.147157	0.153846	0.143813	0.157191	0.155518	0.157191	0.143813	0.14214	0.140468	0.0083612	0.147157	0.0568562	0.153846	0.158863	0.152174	0.148829	0.0083612	0.153846	0.155518	0.143813	0.147157	0.160535	0.148829	0.153846	0.162207	0.148829	0.0518395	0.14214	0.153846	0.157191	0.148829	0.00334448	0.0518395	0.148829	0.150502	0.155518	0.162207	0.14214	0.138796	0.153846	0.103679	0.150502	0.153846	0.153846	0.138796	0.162207	0.132107	0.145485
DQ133370_Bolivia_New_World_2	0.0551839	0.153846	0.162207	0.158863	0.173913	0.167224	0.172241	0.16388	0.168896	0.17893	0.158863	0.150502	0.173913	0.173913	0.172241	0.165552	0.152174	0.158863	0.168896	0.172241	0.182274	0.148829	0.175585	0.152174	0.168896	0.197324	0.148829	0.160535	0.153846	0.168896	0.168896	0.152174	0.153846	0.160535	0.152174	0.16388	0.165552	0.173913	0.177258	0.157191	0.172241	0.155518	0.162207	0.165552	0.168896	0.162207	0.182274	0.167224	0.153846
KF991610_Brazil_MED	0.158863	0.165552	0.160535	0.145485	0.160535	0.16388	0.155518	0.145485	0.14214	0.153846	0.0535117	0.150502	0.090301	0.153846	0.165552	0.150502	0.148829	0.0501672	0.162207	0.158863	0.157191	0.150502	0.16388	0.148829	0.152174	0.165552	0.148829	0.00167224	0.155518	0.152174	0.165552	0.148829	0.048495	0.00167224	0.148829	0.157191	0.155518	0.165552	0.152174	0.152174	0.157191	0.120401	0.145485	0.153846	0.152174	0.150502	0.157191	0.140468	0.152174
KF991615_Brazil_MEAM1	0.148829	0.143813	0.150502	0.140468	0.153846	0.152174	0.153846	0.140468	0.138796	0.137124	0.00501672	0.143813	0.0535117	0.150502	0.155518	0.148829	0.145485	0.00501672	0.150502	0.152174	0.140468	0.143813	0.157191	0.145485	0.150502	0.158863	0.145485	0.048495	0.138796	0.150502	0.153846	0.145485	0	0.048495	0.145485	0.147157	0.152174	0.158863	0.138796	0.135452	0.150502	0.100334	0.147157	0.150502	0.150502	0.135452	0.158863	0.128763	0.14214
JF957082_Brazil_New_World_2	0.0468227	0.145485	0.155518	0.153846	0.167224	0.158863	0.165552	0.155518	0.157191	0.165552	0.148829	0.147157	0.16388	0.167224	0.16388	0.158863	0.148829	0.148829	0.160535	0.165552	0.168896	0.145485	0.168896	0.148829	0.162207	0.187291	0.145485	0.155518	0.153846	0.162207	0.160535	0.148829	0.143813	0.155518	0.148829	0.157191	0.157191	0.167224	0.16388	0.153846	0.165552	0.148829	0.157191	0.162207	0.162207	0.155518	0.175585	0.160535	0.137124
JN969969_Brazil_New_World_1	0.0351171	0.140468	0.145485	0.148829	0.160535	0.158863	0.155518	0.155518	0.150502	0.157191	0.153846	0.143813	0.162207	0.160535	0.153846	0.148829	0.145485	0.153846	0.157191	0.158863	0.160535	0.14214	0.162207	0.145485	0.152174	0.188963	0.14214	0.157191	0.147157	0.152174	0.157191	0.145485	0.148829	0.157191	0.145485	0.153846	0.143813	0.160535	0.155518	0.147157	0.158863	0.138796	0.140468	0.148829	0.152174	0.145485	0.172241	0.160535	0.133779
EU760761_Uruguay_MED	0.158863	0.165552	0.162207	0.145485	0.160535	0.16388	0.155518	0.147157	0.143813	0.155518	0.0551839	0.150502	0.0919732	0.153846	0.165552	0.150502	0.148829	0.0518395	0.162207	0.158863	0.158863	0.150502	0.16388	0.148829	0.152174	0.16388	0.148829	0.00334448	0.157191	0.152174	0.165552	0.148829	0.0501672	0.00334448	0.148829	0.158863	0.157191	0.165552	0.153846	0.153846	0.157191	0.122074	0.147157	0.155518	0.152174	0.152174	0.157191	0.14214	0.152174
GQ502450_Venenzula_New_World_1	0.0317726	0.14214	0.140468	0.153846	0.165552	0.158863	0.155518	0.148829	0.157191	0.157191	0.153846	0.150502	0.162207	0.16388	0.155518	0.152174	0.148829	0.153846	0.157191	0.16388	0.160535	0.148829	0.167224	0.148829	0.152174	0.183946	0.148829	0.153846	0.145485	0.152174	0.157191	0.148829	0.148829	0.153846	0.148829	0.150502	0.147157	0.165552	0.155518	0.145485	0.16388	0.145485	0.140468	0.152174	0.152174	0.153846	0.175585	0.16388	0.14214
GQ855214_Venenzula_MEAM1	0.155518	0.150502	0.153846	0.147157	0.160535	0.157191	0.157191	0.143813	0.145485	0.143813	0.0117057	0.150502	0.0585284	0.157191	0.160535	0.152174	0.152174	0.0117057	0.155518	0.158863	0.147157	0.150502	0.16388	0.152174	0.153846	0.16388	0.152174	0.0518395	0.143813	0.153846	0.158863	0.152174	0.00668896	0.0518395	0.152174	0.152174	0.155518	0.165552	0.145485	0.140468	0.157191	0.107023	0.150502	0.153846	0.153846	0.138796	0.162207	0.135452	0.145485
FN821798_Cuba_MEAM1	0.148829	0.143813	0.150502	0.140468	0.153846	0.152174	0.153846	0.140468	0.138796	0.137124	0.00668896	0.143813	0.0551839	0.150502	0.155518	0.148829	0.145485	0.00668896	0.150502	0.152174	0.140468	0.143813	0.157191	0.145485	0.150502	0.158863	0.145485	0.0501672	0.138796	0.150502	0.153846	0.145485	0.00167224	0.0501672	0.145485	0.147157	0.152174	0.158863	0.138796	0.135452	0.150502	0.100334	0.147157	0.150502	0.150502	0.135452	0.158863	0.128763	0.14214
GU086349_Dominican_Republic_MEAM1	0.157191	0.148829	0.153846	0.145485	0.158863	0.157191	0.158863	0.145485	0.143813	0.143813	0.0133779	0.145485	0.0618729	0.155518	0.160535	0.153846	0.147157	0.0133779	0.155518	0.157191	0.147157	0.145485	0.162207	0.147157	0.155518	0.160535	0.147157	0.0568562	0.143813	0.155518	0.158863	0.147157	0.0083612	0.0568562	0.147157	0.152174	0.157191	0.16388	0.145485	0.140468	0.155518	0.105351	0.152174	0.155518	0.155518	0.140468	0.162207	0.130435	0.145485
EU881713_Guatemala_MED	0.158863	0.165552	0.158863	0.145485	0.160535	0.16388	0.155518	0.147157	0.143813	0.153846	0.0535117	0.150502	0.090301	0.153846	0.165552	0.150502	0.148829	0.0501672	0.162207	0.158863	0.157191	0.150502	0.16388	0.148829	0.152174	0.167224	0.148829	0	0.155518	0.152174	0.165552	0.148829	0.048495	0	0.148829	0.155518	0.155518	0.165552	0.152174	0.152174	0.157191	0.120401	0.145485	0.153846	0.152174	0.150502	0.157191	0.140468	0.152174
EU881712_Guatemala_MEAM1	0.148829	0.143813	0.150502	0.140468	0.153846	0.152174	0.153846	0.140468	0.138796	0.137124	0.00501672	0.143813	0.0535117	0.150502	0.155518	0.148829	0.145485	0.00501672	0.150502	0.152174	0.140468	0.143813	0.157191	0.145485	0.150502	0.158863	0.145485	0.048495	0.138796	0.150502	0.153846	0.145485	0	0.048495	0.145485	0.147157	0.152174	0.158863	0.138796	0.135452	0.150502	0.100334	0.147157	0.150502	0.150502	0.135452	0.158863	0.128763	0.14214
AF342771_Guatemala_New_World_1	0.0234114	0.140468	0.143813	0.153846	0.170569	0.162207	0.168896	0.150502	0.157191	0.16388	0.152174	0.145485	0.157191	0.170569	0.157191	0.165552	0.143813	0.152174	0.160535	0.168896	0.167224	0.143813	0.172241	0.143813	0.165552	0.177258	0.147157	0.150502	0.147157	0.165552	0.160535	0.143813	0.147157	0.150502	0.143813	0.150502	0.155518	0.170569	0.162207	0.147157	0.168896	0.147157	0.157191	0.152174	0.165552	0.157191	0.177258	0.158863	0.140468
DQ130060_Panama_New_World_1	0.0367893	0.153846	0.155518	0.168896	0.183946	0.177258	0.185619	0.165552	0.170569	0.173913	0.167224	0.160535	0.172241	0.183946	0.170569	0.182274	0.158863	0.167224	0.175585	0.182274	0.177258	0.158863	0.182274	0.158863	0.182274	0.183946	0.162207	0.165552	0.162207	0.182274	0.173913	0.158863	0.162207	0.165552	0.158863	0.162207	0.168896	0.187291	0.172241	0.162207	0.182274	0.158863	0.170569	0.168896	0.182274	0.170569	0.187291	0.173913	0.157191
FN821797_Trinidad_and_Tobago_MEAM1	0.148829	0.143813	0.150502	0.140468	0.153846	0.152174	0.153846	0.140468	0.138796	0.137124	0.00501672	0.143813	0.0535117	0.150502	0.155518	0.148829	0.145485	0.00501672	0.150502	0.152174	0.140468	0.143813	0.157191	0.145485	0.150502	0.158863	0.145485	0.048495	0.138796	0.150502	0.153846	0.145485	0	0.048495	0.145485	0.147157	0.152174	0.158863	0.138796	0.135452	0.150502	0.100334	0.147157	0.150502	0.150502	0.135452	0.158863	0.128763	0.14214
HQ198730_Canada_MEAM1	0.148829	0.143813	0.150502	0.140468	0.153846	0.152174	0.153846	0.140468	0.138796	0.137124	0.00501672	0.143813	0.0535117	0.150502	0.155518	0.148829	0.145485	0.00501672	0.150502	0.152174	0.140468	0.143813	0.157191	0.145485	0.150502	0.158863	0.145485	0.048495	0.138796	0.150502	0.153846	0.145485	0	0.048495	0.145485	0.147157	0.152174	0.158863	0.138796	0.135452	0.150502	0.100334	0.147157	0.150502	0.150502	0.135452	0.158863	0.128763	0.14214
JF754910_Canada_MED	0.158863	0.165552	0.158863	0.145485	0.160535	0.16388	0.155518	0.147157	0.143813	0.153846	0.0535117	0.150502	0.090301	0.153846	0.165552	0.150502	0.148829	0.0501672	0.162207	0.158863	0.157191	0.150502	0.16388	0.148829	0.152174	0.167224	0.148829	0	0.155518	0.152174	0.165552	0.148829	0.048495	0	0.148829	0.155518	0.155518	0.165552	0.152174	0.152174	0.157191	0.120401	0.145485	0.153846	0.152174	0.150502	0.157191	0.140468	0.152174
DQ130058_Mexico_New_World_1	0.0351171	0.148829	0.147157	0.155518	0.172241	0.167224	0.173913	0.162207	0.162207	0.168896	0.157191	0.150502	0.162207	0.172241	0.162207	0.170569	0.148829	0.157191	0.165552	0.170569	0.172241	0.148829	0.173913	0.148829	0.170569	0.182274	0.152174	0.155518	0.152174	0.170569	0.165552	0.148829	0.152174	0.155518	0.148829	0.148829	0.160535	0.175585	0.167224	0.152174	0.170569	0.148829	0.162207	0.157191	0.170569	0.158863	0.17893	0.160535	0.148829
JF754918_Mexico_MEAM1	0.150502	0.143813	0.148829	0.14214	0.155518	0.152174	0.155518	0.140468	0.138796	0.138796	0.00668896	0.143813	0.0551839	0.152174	0.155518	0.150502	0.145485	0.00668896	0.150502	0.153846	0.14214	0.143813	0.158863	0.145485	0.152174	0.158863	0.145485	0.0468227	0.140468	0.152174	0.153846	0.145485	0.00167224	0.0468227	0.145485	0.145485	0.153846	0.160535	0.140468	0.137124	0.152174	0.102007	0.148829	0.152174	0.152174	0.137124	0.160535	0.128763	0.143813
HQ198734_Mexico_MED	0.158863	0.165552	0.160535	0.145485	0.160535	0.16388	0.155518	0.145485	0.14214	0.153846	0.0535117	0.150502	0.090301	0.153846	0.165552	0.150502	0.148829	0.0501672	0.162207	0.158863	0.157191	0.150502	0.16388	0.148829	0.152174	0.165552	0.148829	0.00167224	0.155518	0.152174	0.165552	0.148829	0.048495	0.00167224	0.148829	0.157191	0.155518	0.165552	0.152174	0.152174	0.157191	0.120401	0.145485	0.153846	0.152174	0.150502	0.157191	0.140468	0.152174
DQ130053_Belize_New_World_1	0.0284281	0.138796	0.138796	0.150502	0.167224	0.157191	0.170569	0.152174	0.153846	0.165552	0.148829	0.143813	0.153846	0.167224	0.152174	0.167224	0.14214	0.148829	0.155518	0.165552	0.168896	0.14214	0.168896	0.14214	0.167224	0.17893	0.145485	0.148829	0.148829	0.167224	0.155518	0.14214	0.143813	0.148829	0.14214	0.148829	0.150502	0.170569	0.16388	0.148829	0.165552	0.14214	0.152174	0.155518	0.167224	0.152174	0.172241	0.157191	0.14214
AF342770_Honduras_New_World_1	0.0217391	0.138796	0.14214	0.152174	0.168896	0.160535	0.167224	0.148829	0.155518	0.162207	0.150502	0.143813	0.155518	0.168896	0.155518	0.16388	0.14214	0.150502	0.158863	0.167224	0.165552	0.14214	0.170569	0.14214	0.16388	0.175585	0.145485	0.148829	0.145485	0.16388	0.158863	0.14214	0.145485	0.148829	0.14214	0.148829	0.153846	0.168896	0.160535	0.145485	0.167224	0.145485	0.155518	0.150502	0.16388	0.155518	0.175585	0.157191	0.138796
DQ133375_Puerto_Rico_MEAM1	0.150502	0.145485	0.152174	0.14214	0.155518	0.153846	0.155518	0.14214	0.140468	0.138796	0.00668896	0.145485	0.0551839	0.152174	0.157191	0.150502	0.147157	0.00668896	0.152174	0.153846	0.14214	0.145485	0.158863	0.147157	0.152174	0.160535	0.147157	0.0501672	0.140468	0.152174	0.155518	0.147157	0.00167224	0.0501672	0.147157	0.148829	0.153846	0.160535	0.140468	0.137124	0.152174	0.102007	0.148829	0.152174	0.152174	0.137124	0.160535	0.130435	0.143813
AY057134_Puerto_Rico_New_World_1	0.0301003	0.140468	0.140468	0.152174	0.168896	0.158863	0.172241	0.153846	0.155518	0.167224	0.150502	0.145485	0.155518	0.168896	0.153846	0.168896	0.143813	0.150502	0.157191	0.167224	0.170569	0.143813	0.170569	0.143813	0.168896	0.180602	0.147157	0.150502	0.150502	0.168896	0.157191	0.143813	0.145485	0.150502	0.143813	0.150502	0.152174	0.172241	0.165552	0.150502	0.167224	0.143813	0.153846	0.157191	0.168896	0.153846	0.173913	0.158863	0.143813
HQ877602_USA_New_World_1	0.0267559	0.140468	0.14214	0.148829	0.165552	0.158863	0.165552	0.155518	0.155518	0.160535	0.148829	0.14214	0.153846	0.165552	0.153846	0.162207	0.140468	0.148829	0.157191	0.16388	0.16388	0.140468	0.167224	0.140468	0.162207	0.173913	0.143813	0.147157	0.143813	0.162207	0.157191	0.140468	0.143813	0.147157	0.140468	0.143813	0.152174	0.168896	0.158863	0.143813	0.16388	0.140468	0.153846	0.148829	0.162207	0.150502	0.170569	0.155518	0.140468
FJ188508_USA_MED	0.158863	0.165552	0.158863	0.145485	0.160535	0.16388	0.155518	0.147157	0.143813	0.153846	0.0535117	0.150502	0.090301	0.153846	0.165552	0.150502	0.148829	0.0501672	0.162207	0.158863	0.157191	0.150502	0.16388	0.148829	0.152174	0.167224	0.148829	0	0.155518	0.152174	0.165552	0.148829	0.048495	0	0.148829	0.155518	0.155518	0.165552	0.152174	0.152174	0.157191	0.120401	0.145485	0.153846	0.152174	0.150502	0.157191	0.140468	0.152174
HM070411_USA_MEAM1	0.148829	0.143813	0.150502	0.140468	0.153846	0.152174	0.153846	0.140468	0.138796	0.137124	0.00501672	0.143813	0.0535117	0.150502	0.155518	0.148829	0.145485	0.00501672	0.150502	0.152174	0.140468	0.143813	0.157191	0.145485	0.150502	0.158863	0.145485	0.048495	0.138796	0.150502	0.153846	0.145485	0	0.048495	0.145485	0.147157	0.152174	0.158863	0.138796	0.135452	0.150502	0.100334	0.147157	0.150502	0.150502	0.135452	0.158863	0.128763	0.14214
GU086362_Bemisia atriplex	0.133779	0.147157	0.133779	0.152174	0.157191	0.152174	0.16388	0.138796	0.14214	0.145485	0.150502	0.135452	0.150502	0.158863	0.157191	0.157191	0.137124	0.150502	0.150502	0.158863	0.145485	0.133779	0.16388	0.137124	0.160535	0.14214	0.137124	0.160535	0.12709	0.160535	0.153846	0.137124	0.145485	0.160535	0.137124	0.137124	0.150502	0.162207	0.147157	0.122074	0.157191	0.140468	0.138796	0.147157	0.160535	0.145485	0.167224	0.153846	0.123746
GU220055_Bemisia afer	0.198997	0.20903	0.188963	0.207358	0.212375	0.212375	0.215719	0.219064	0.200669	0.202341	0.202341	0.205686	0.205686	0.210702	0.210702	0.215719	0.207358	0.200669	0.214047	0.210702	0.205686	0.205686	0.205686	0.207358	0.212375	0.219064	0.205686	0.195652	0.200669	0.212375	0.210702	0.207358	0.198997	0.195652	0.207358	0.205686	0.215719	0.217391	0.200669	0.205686	0.210702	0.207358	0.204013	0.20903	0.212375	0.210702	0.19398	0.215719	0.212375
GU220056_Bemisia subdecipiens	0.230769	0.230769	0.227425	0.22408	0.234114	0.234114	0.227425	0.214047	0.220736	0.210702	0.222408	0.220736	0.229097	0.229097	0.23913	0.227425	0.222408	0.22408	0.232441	0.232441	0.212375	0.219064	0.230769	0.222408	0.227425	0.219064	0.220736	0.215719	0.232441	0.227425	0.232441	0.222408	0.219064	0.215719	0.222408	0.227425	0.237458	0.23913	0.210702	0.23913	0.230769	0.215719	0.235786	0.22408	0.227425	0.237458	0.227425	0.245819	0.220736
AY057221_Trialeurodes abutilonea	0.259197	0.265886	0.255853	0.244147	0.267559	0.274247	0.267559	0.264214	0.250836	0.249164	0.259197	0.264214	0.272575	0.267559	0.274247	0.262542	0.265886	0.26087	0.274247	0.269231	0.252508	0.264214	0.267559	0.265886	0.265886	0.274247	0.262542	0.255853	0.249164	0.265886	0.274247	0.265886	0.255853	0.255853	0.265886	0.249164	0.264214	0.269231	0.249164	0.250836	0.269231	0.255853	0.259197	0.259197	0.265886	0.257525	0.269231	0.277592	0.250836
AM179435_Trialeurodes lauri	0.204013	0.22408	0.225753	0.215719	0.235786	0.240803	0.240803	0.225753	0.217391	0.217391	0.214047	0.219064	0.234114	0.234114	0.244147	0.235786	0.220736	0.214047	0.240803	0.234114	0.220736	0.217391	0.230769	0.220736	0.23913	0.234114	0.220736	0.215719	0.222408	0.23913	0.240803	0.220736	0.20903	0.215719	0.220736	0.217391	0.23913	0.235786	0.215719	0.222408	0.232441	0.210702	0.229097	0.23913	0.23913	0.237458	0.23913	0.235786	0.210702
AM179429_Trialeurodes ricini	0.229097	0.235786	0.245819	0.227425	0.247492	0.249164	0.227425	0.240803	0.247492	0.220736	0.250836	0.229097	0.254181	0.244147	0.249164	0.229097	0.230769	0.252508	0.249164	0.245819	0.22408	0.227425	0.244147	0.230769	0.225753	0.259197	0.230769	0.26087	0.220736	0.225753	0.247492	0.230769	0.247492	0.26087	0.230769	0.217391	0.250836	0.247492	0.219064	0.227425	0.244147	0.230769	0.244147	0.242475	0.225753	0.249164	0.247492	0.249164	0.237458
JF693935_Trialeurodes vaparariorum	0.250836	0.257525	0.232441	0.255853	0.257525	0.264214	0.254181	0.244147	0.245819	0.234114	0.252508	0.250836	0.255853	0.254181	0.26087	0.250836	0.250836	0.252508	0.264214	0.255853	0.237458	0.250836	0.254181	0.250836	0.252508	0.254181	0.250836	0.249164	0.234114	0.252508	0.264214	0.250836	0.247492	0.249164	0.250836	0.247492	0.255853	0.259197	0.232441	0.234114	0.254181	0.242475	0.244147	0.250836	0.252508	0.264214	0.250836	0.265886	0.254181
[truncated: 151 more columns]
