# Supplementary material for: Global genetic diversity and geographical distribution of Bemisia tabaci and its bacterial endosymbionts
Source: PLoS One. 2019 Mar 19;14(3):e0213946. doi: 10.1371/journal.pone.0213946 (PMC6424426; doi:10.1371/journal.pone.0213946)
Supplement: S3 Table — (XLSX) [file pone.0213946.s003.xlsx]

## Sheet: MatrixOutput
Species 1	Species 2	Dist
AB981344_Portiera__MEAM1_Japan	AB981345_Candidatus_Portiera__MEAM1	0.00753296
AB981344_Portiera__MEAM1_Japan	GQ169045_MEAM1_China	0.00376648
AB981345_Candidatus_Portiera__MEAM1	GQ169045_MEAM1_China	0.00376648
AB981344_Portiera__MEAM1_Japan	AB981341_Portiera_MED_Japan	0.00376648
AB981345_Candidatus_Portiera__MEAM1	AB981341_Portiera_MED_Japan	0.00376648
GQ169045_MEAM1_China	AB981341_Portiera_MED_Japan	0
AB981344_Portiera__MEAM1_Japan	Israel_MED	0.0094162
AB981345_Candidatus_Portiera__MEAM1	Israel_MED	0.0094162
GQ169045_MEAM1_China	Israel_MED	0.00564972
AB981341_Portiera_MED_Japan	Israel_MED	0.00564972
AB981344_Portiera__MEAM1_Japan	GQ169044_MED_China	0.00376648
AB981345_Candidatus_Portiera__MEAM1	GQ169044_MED_China	0.00376648
GQ169045_MEAM1_China	GQ169044_MED_China	0
AB981341_Portiera_MED_Japan	GQ169044_MED_China	0
Israel_MED	GQ169044_MED_China	0.00564972
AB981344_Portiera__MEAM1_Japan	GQ169046_MEAM1_Australia	0.00376648
AB981345_Candidatus_Portiera__MEAM1	GQ169046_MEAM1_Australia	0.00376648
GQ169045_MEAM1_China	GQ169046_MEAM1_Australia	0
AB981341_Portiera_MED_Japan	GQ169046_MEAM1_Australia	0
Israel_MED	GQ169046_MEAM1_Australia	0.00564972
GQ169044_MED_China	GQ169046_MEAM1_Australia	0
AB981344_Portiera__MEAM1_Japan	AY860528_MEAM1_China	0.00753296
AB981345_Candidatus_Portiera__MEAM1	AY860528_MEAM1_China	0.00753296
GQ169045_MEAM1_China	AY860528_MEAM1_China	0.00376648
AB981341_Portiera_MED_Japan	AY860528_MEAM1_China	0.00376648
Israel_MED	AY860528_MEAM1_China	0.0094162
GQ169044_MED_China	AY860528_MEAM1_China	0.00376648
GQ169046_MEAM1_Australia	AY860528_MEAM1_China	0.00376648
AB981344_Portiera__MEAM1_Japan	AB981347_AsiaII_6_Japan	0.00564972
AB981345_Candidatus_Portiera__MEAM1	AB981347_AsiaII_6_Japan	0.00564972
GQ169045_MEAM1_China	AB981347_AsiaII_6_Japan	0.00188324
AB981341_Portiera_MED_Japan	AB981347_AsiaII_6_Japan	0.00188324
Israel_MED	AB981347_AsiaII_6_Japan	0.00753296
GQ169044_MED_China	AB981347_AsiaII_6_Japan	0.00188324
GQ169046_MEAM1_Australia	AB981347_AsiaII_6_Japan	0.00188324
AY860528_MEAM1_China	AB981347_AsiaII_6_Japan	0.00564972
AB981344_Portiera__MEAM1_Japan	AB981346_Japan_Japan	0.0112994
AB981345_Candidatus_Portiera__MEAM1	AB981346_Japan_Japan	0.0112994
GQ169045_MEAM1_China	AB981346_Japan_Japan	0.00753296
AB981341_Portiera_MED_Japan	AB981346_Japan_Japan	0.00753296
Israel_MED	AB981346_Japan_Japan	0.0131827
GQ169044_MED_China	AB981346_Japan_Japan	0.00753296
GQ169046_MEAM1_Australia	AB981346_Japan_Japan	0.00753296
AY860528_MEAM1_China	AB981346_Japan_Japan	0.0112994
AB981347_AsiaII_6_Japan	AB981346_Japan_Japan	0.00564972
AB981344_Portiera__MEAM1_Japan	JN204484_AsiaII_1_India	0.00753296
AB981345_Candidatus_Portiera__MEAM1	JN204484_AsiaII_1_India	0.00753296
GQ169045_MEAM1_China	JN204484_AsiaII_1_India	0.00376648
AB981341_Portiera_MED_Japan	JN204484_AsiaII_1_India	0.00376648
Israel_MED	JN204484_AsiaII_1_India	0.0094162
GQ169044_MED_China	JN204484_AsiaII_1_India	0.00376648
GQ169046_MEAM1_Australia	JN204484_AsiaII_1_India	0.00376648
AY860528_MEAM1_China	JN204484_AsiaII_1_India	0.00753296
AB981347_AsiaII_6_Japan	JN204484_AsiaII_1_India	0.00188324
AB981346_Japan_Japan	JN204484_AsiaII_1_India	0.00753296
AB981344_Portiera__MEAM1_Japan	JN204485_AsiaII_1_India	0.0150659
AB981345_Candidatus_Portiera__MEAM1	JN204485_AsiaII_1_India	0.0150659
GQ169045_MEAM1_China	JN204485_AsiaII_1_India	0.0112994
AB981341_Portiera_MED_Japan	JN204485_AsiaII_1_India	0.0112994
Israel_MED	JN204485_AsiaII_1_India	0.0169492
GQ169044_MED_China	JN204485_AsiaII_1_India	0.0112994
GQ169046_MEAM1_Australia	JN204485_AsiaII_1_India	0.0112994
AY860528_MEAM1_China	JN204485_AsiaII_1_India	0.0150659
AB981347_AsiaII_6_Japan	JN204485_AsiaII_1_India	0.0094162
AB981346_Japan_Japan	JN204485_AsiaII_1_India	0.0150659
JN204484_AsiaII_1_India	JN204485_AsiaII_1_India	0.0112994
AB981344_Portiera__MEAM1_Japan	JN204492_AsiaII_1_India	0.0094162
AB981345_Candidatus_Portiera__MEAM1	JN204492_AsiaII_1_India	0.0094162
GQ169045_MEAM1_China	JN204492_AsiaII_1_India	0.00564972
AB981341_Portiera_MED_Japan	JN204492_AsiaII_1_India	0.00564972
Israel_MED	JN204492_AsiaII_1_India	0.0112994
GQ169044_MED_China	JN204492_AsiaII_1_India	0.00564972
GQ169046_MEAM1_Australia	JN204492_AsiaII_1_India	0.00564972
AY860528_MEAM1_China	JN204492_AsiaII_1_India	0.0094162
AB981347_AsiaII_6_Japan	JN204492_AsiaII_1_India	0.00376648
AB981346_Japan_Japan	JN204492_AsiaII_1_India	0.0094162
JN204484_AsiaII_1_India	JN204492_AsiaII_1_India	0.00564972
JN204485_AsiaII_1_India	JN204492_AsiaII_1_India	0.0131827
AB981344_Portiera__MEAM1_Japan	JN204489_AsiaII_1_India	0.0094162
AB981345_Candidatus_Portiera__MEAM1	JN204489_AsiaII_1_India	0.0094162
GQ169045_MEAM1_China	JN204489_AsiaII_1_India	0.00564972
AB981341_Portiera_MED_Japan	JN204489_AsiaII_1_India	0.00564972
Israel_MED	JN204489_AsiaII_1_India	0.0112994
GQ169044_MED_China	JN204489_AsiaII_1_India	0.00564972
GQ169046_MEAM1_Australia	JN204489_AsiaII_1_India	0.00564972
AY860528_MEAM1_China	JN204489_AsiaII_1_India	0.0094162
AB981347_AsiaII_6_Japan	JN204489_AsiaII_1_India	0.00376648
AB981346_Japan_Japan	JN204489_AsiaII_1_India	0.0094162
JN204484_AsiaII_1_India	JN204489_AsiaII_1_India	0.00564972
JN204485_AsiaII_1_India	JN204489_AsiaII_1_India	0.0131827
JN204492_AsiaII_1_India	JN204489_AsiaII_1_India	0.00376648
AB981344_Portiera__MEAM1_Japan	JN204487_AsiaII_1_India	0.00753296
AB981345_Candidatus_Portiera__MEAM1	JN204487_AsiaII_1_India	0.00753296
GQ169045_MEAM1_China	JN204487_AsiaII_1_India	0.00376648
AB981341_Portiera_MED_Japan	JN204487_AsiaII_1_India	0.00376648
Israel_MED	JN204487_AsiaII_1_India	0.0094162
GQ169044_MED_China	JN204487_AsiaII_1_India	0.00376648
GQ169046_MEAM1_Australia	JN204487_AsiaII_1_India	0.00376648
AY860528_MEAM1_China	JN204487_AsiaII_1_India	0.00753296
AB981347_AsiaII_6_Japan	JN204487_AsiaII_1_India	0.00188324
AB981346_Japan_Japan	JN204487_AsiaII_1_India	0.00753296
JN204484_AsiaII_1_India	JN204487_AsiaII_1_India	0.00376648
JN204485_AsiaII_1_India	JN204487_AsiaII_1_India	0.0112994
JN204492_AsiaII_1_India	JN204487_AsiaII_1_India	0.00188324
JN204489_AsiaII_1_India	JN204487_AsiaII_1_India	0.00188324
AB981344_Portiera__MEAM1_Japan	JN204486_AsiaII7_India	0.0094162
AB981345_Candidatus_Portiera__MEAM1	JN204486_AsiaII7_India	0.0094162
GQ169045_MEAM1_China	JN204486_AsiaII7_India	0.00564972
AB981341_Portiera_MED_Japan	JN204486_AsiaII7_India	0.00564972
Israel_MED	JN204486_AsiaII7_India	0.0112994
GQ169044_MED_China	JN204486_AsiaII7_India	0.00564972
GQ169046_MEAM1_Australia	JN204486_AsiaII7_India	0.00564972
AY860528_MEAM1_China	JN204486_AsiaII7_India	0.0094162
AB981347_AsiaII_6_Japan	JN204486_AsiaII7_India	0.00376648
AB981346_Japan_Japan	JN204486_AsiaII7_India	0.0094162
JN204484_AsiaII_1_India	JN204486_AsiaII7_India	0.00564972
JN204485_AsiaII_1_India	JN204486_AsiaII7_India	0.0131827
JN204492_AsiaII_1_India	JN204486_AsiaII7_India	0.00376648
JN204489_AsiaII_1_India	JN204486_AsiaII7_India	0.00376648
JN204487_AsiaII_1_India	JN204486_AsiaII7_India	0.00188324
AB981344_Portiera__MEAM1_Japan	JN204483_AsiaII_1_India	0.00753296
AB981345_Candidatus_Portiera__MEAM1	JN204483_AsiaII_1_India	0.00753296
GQ169045_MEAM1_China	JN204483_AsiaII_1_India	0.00376648
AB981341_Portiera_MED_Japan	JN204483_AsiaII_1_India	0.00376648
Israel_MED	JN204483_AsiaII_1_India	0.0094162
GQ169044_MED_China	JN204483_AsiaII_1_India	0.00376648
GQ169046_MEAM1_Australia	JN204483_AsiaII_1_India	0.00376648
AY860528_MEAM1_China	JN204483_AsiaII_1_India	0.00753296
AB981347_AsiaII_6_Japan	JN204483_AsiaII_1_India	0.00188324
AB981346_Japan_Japan	JN204483_AsiaII_1_India	0.00753296
JN204484_AsiaII_1_India	JN204483_AsiaII_1_India	0.00376648
JN204485_AsiaII_1_India	JN204483_AsiaII_1_India	0.0112994
JN204492_AsiaII_1_India	JN204483_AsiaII_1_India	0.00188324
JN204489_AsiaII_1_India	JN204483_AsiaII_1_India	0.00188324
JN204487_AsiaII_1_India	JN204483_AsiaII_1_India	0
JN204486_AsiaII7_India	JN204483_AsiaII_1_India	0.00188324
AB981344_Portiera__MEAM1_Japan	JN204493_AsiaII_1_India	0.00753296
AB981345_Candidatus_Portiera__MEAM1	JN204493_AsiaII_1_India	0.00753296
GQ169045_MEAM1_China	JN204493_AsiaII_1_India	0.00376648
AB981341_Portiera_MED_Japan	JN204493_AsiaII_1_India	0.00376648
Israel_MED	JN204493_AsiaII_1_India	0.0094162
GQ169044_MED_China	JN204493_AsiaII_1_India	0.00376648
GQ169046_MEAM1_Australia	JN204493_AsiaII_1_India	0.00376648
AY860528_MEAM1_China	JN204493_AsiaII_1_India	0.00753296
AB981347_AsiaII_6_Japan	JN204493_AsiaII_1_India	0.00188324
AB981346_Japan_Japan	JN204493_AsiaII_1_India	0.00753296
JN204484_AsiaII_1_India	JN204493_AsiaII_1_India	0.00376648
JN204485_AsiaII_1_India	JN204493_AsiaII_1_India	0.0112994
JN204492_AsiaII_1_India	JN204493_AsiaII_1_India	0.00188324
JN204489_AsiaII_1_India	JN204493_AsiaII_1_India	0.00188324
JN204487_AsiaII_1_India	JN204493_AsiaII_1_India	0
JN204486_AsiaII7_India	JN204493_AsiaII_1_India	0.00188324
JN204483_AsiaII_1_India	JN204493_AsiaII_1_India	0
AB981344_Portiera__MEAM1_Japan	JN204491_AsiaII_1_India	0.00753296
AB981345_Candidatus_Portiera__MEAM1	JN204491_AsiaII_1_India	0.00753296
GQ169045_MEAM1_China	JN204491_AsiaII_1_India	0.00376648
AB981341_Portiera_MED_Japan	JN204491_AsiaII_1_India	0.00376648
Israel_MED	JN204491_AsiaII_1_India	0.0094162
GQ169044_MED_China	JN204491_AsiaII_1_India	0.00376648
GQ169046_MEAM1_Australia	JN204491_AsiaII_1_India	0.00376648
AY860528_MEAM1_China	JN204491_AsiaII_1_India	0.00753296
AB981347_AsiaII_6_Japan	JN204491_AsiaII_1_India	0.00188324
AB981346_Japan_Japan	JN204491_AsiaII_1_India	0.00753296
JN204484_AsiaII_1_India	JN204491_AsiaII_1_India	0.00376648
JN204485_AsiaII_1_India	JN204491_AsiaII_1_India	0.0112994
JN204492_AsiaII_1_India	JN204491_AsiaII_1_India	0.00188324
JN204489_AsiaII_1_India	JN204491_AsiaII_1_India	0.00188324
JN204487_AsiaII_1_India	JN204491_AsiaII_1_India	0
JN204486_AsiaII7_India	JN204491_AsiaII_1_India	0.00188324
JN204483_AsiaII_1_India	JN204491_AsiaII_1_India	0
JN204493_AsiaII_1_India	JN204491_AsiaII_1_India	0
AB981344_Portiera__MEAM1_Japan	JN204494_AsiaI_India	0.00753296
AB981345_Candidatus_Portiera__MEAM1	JN204494_AsiaI_India	0.00753296
GQ169045_MEAM1_China	JN204494_AsiaI_India	0.00376648
AB981341_Portiera_MED_Japan	JN204494_AsiaI_India	0.00376648
Israel_MED	JN204494_AsiaI_India	0.0094162
GQ169044_MED_China	JN204494_AsiaI_India	0.00376648
GQ169046_MEAM1_Australia	JN204494_AsiaI_India	0.00376648
AY860528_MEAM1_China	JN204494_AsiaI_India	0.00753296
AB981347_AsiaII_6_Japan	JN204494_AsiaI_India	0.00188324
AB981346_Japan_Japan	JN204494_AsiaI_India	0.00753296
JN204484_AsiaII_1_India	JN204494_AsiaI_India	0.00376648
JN204485_AsiaII_1_India	JN204494_AsiaI_India	0.0112994
JN204492_AsiaII_1_India	JN204494_AsiaI_India	0.00188324
JN204489_AsiaII_1_India	JN204494_AsiaI_India	0.00188324
JN204487_AsiaII_1_India	JN204494_AsiaI_India	0
JN204486_AsiaII7_India	JN204494_AsiaI_India	0.00188324
JN204483_AsiaII_1_India	JN204494_AsiaI_India	0
JN204493_AsiaII_1_India	JN204494_AsiaI_India	0
JN204491_AsiaII_1_India	JN204494_AsiaI_India	0
AB981344_Portiera__MEAM1_Japan	JX428696_MED_China	0.00376648
AB981345_Candidatus_Portiera__MEAM1	JX428696_MED_China	0.00376648
GQ169045_MEAM1_China	JX428696_MED_China	0
AB981341_Portiera_MED_Japan	JX428696_MED_China	0
Israel_MED	JX428696_MED_China	0.00564972
GQ169044_MED_China	JX428696_MED_China	0
GQ169046_MEAM1_Australia	JX428696_MED_China	0
AY860528_MEAM1_China	JX428696_MED_China	0.00376648
AB981347_AsiaII_6_Japan	JX428696_MED_China	0.00188324
AB981346_Japan_Japan	JX428696_MED_China	0.00753296
JN204484_AsiaII_1_India	JX428696_MED_China	0.00376648
JN204485_AsiaII_1_India	JX428696_MED_China	0.0112994
JN204492_AsiaII_1_India	JX428696_MED_China	0.00564972
JN204489_AsiaII_1_India	JX428696_MED_China	0.00564972
JN204487_AsiaII_1_India	JX428696_MED_China	0.00376648
JN204486_AsiaII7_India	JX428696_MED_China	0.00564972
JN204483_AsiaII_1_India	JX428696_MED_China	0.00376648
JN204493_AsiaII_1_India	JX428696_MED_China	0.00376648
JN204491_AsiaII_1_India	JX428696_MED_China	0.00376648
JN204494_AsiaI_India	JX428696_MED_China	0.00376648
AB981344_Portiera__MEAM1_Japan	JX428695_AsiaI_China	0.00376648
AB981345_Candidatus_Portiera__MEAM1	JX428695_AsiaI_China	0.00376648
GQ169045_MEAM1_China	JX428695_AsiaI_China	0
AB981341_Portiera_MED_Japan	JX428695_AsiaI_China	0
Israel_MED	JX428695_AsiaI_China	0.00564972
GQ169044_MED_China	JX428695_AsiaI_China	0
GQ169046_MEAM1_Australia	JX428695_AsiaI_China	0
AY860528_MEAM1_China	JX428695_AsiaI_China	0.00376648
AB981347_AsiaII_6_Japan	JX428695_AsiaI_China	0.00188324
AB981346_Japan_Japan	JX428695_AsiaI_China	0.00753296
JN204484_AsiaII_1_India	JX428695_AsiaI_China	0.00376648
JN204485_AsiaII_1_India	JX428695_AsiaI_China	0.0112994
JN204492_AsiaII_1_India	JX428695_AsiaI_China	0.00564972
JN204489_AsiaII_1_India	JX428695_AsiaI_China	0.00564972
JN204487_AsiaII_1_India	JX428695_AsiaI_China	0.00376648
JN204486_AsiaII7_India	JX428695_AsiaI_China	0.00564972
JN204483_AsiaII_1_India	JX428695_AsiaI_China	0.00376648
JN204493_AsiaII_1_India	JX428695_AsiaI_China	0.00376648
JN204491_AsiaII_1_India	JX428695_AsiaI_China	0.00376648
JN204494_AsiaI_India	JX428695_AsiaI_China	0.00376648
JX428696_MED_China	JX428695_AsiaI_China	0
AB981344_Portiera__MEAM1_Japan	JX428694_MED_China	0.00376648
AB981345_Candidatus_Portiera__MEAM1	JX428694_MED_China	0.00376648
GQ169045_MEAM1_China	JX428694_MED_China	0
AB981341_Portiera_MED_Japan	JX428694_MED_China	0
Israel_MED	JX428694_MED_China	0.00564972
GQ169044_MED_China	JX428694_MED_China	0
GQ169046_MEAM1_Australia	JX428694_MED_China	0
AY860528_MEAM1_China	JX428694_MED_China	0.00376648
AB981347_AsiaII_6_Japan	JX428694_MED_China	0.00188324
AB981346_Japan_Japan	JX428694_MED_China	0.00753296
JN204484_AsiaII_1_India	JX428694_MED_China	0.00376648
JN204485_AsiaII_1_India	JX428694_MED_China	0.0112994
JN204492_AsiaII_1_India	JX428694_MED_China	0.00564972
JN204489_AsiaII_1_India	JX428694_MED_China	0.00564972
JN204487_AsiaII_1_India	JX428694_MED_China	0.00376648
JN204486_AsiaII7_India	JX428694_MED_China	0.00564972
JN204483_AsiaII_1_India	JX428694_MED_China	0.00376648
JN204493_AsiaII_1_India	JX428694_MED_China	0.00376648
JN204491_AsiaII_1_India	JX428694_MED_China	0.00376648
JN204494_AsiaI_India	JX428694_MED_China	0.00376648
JX428696_MED_China	JX428694_MED_China	0
JX428695_AsiaI_China	JX428694_MED_China	0
AB981344_Portiera__MEAM1_Japan	JX428693_MED_China	0.00376648
AB981345_Candidatus_Portiera__MEAM1	JX428693_MED_China	0.00376648
GQ169045_MEAM1_China	JX428693_MED_China	0
AB981341_Portiera_MED_Japan	JX428693_MED_China	0
Israel_MED	JX428693_MED_China	0.00564972
GQ169044_MED_China	JX428693_MED_China	0
GQ169046_MEAM1_Australia	JX428693_MED_China	0
AY860528_MEAM1_China	JX428693_MED_China	0.00376648
AB981347_AsiaII_6_Japan	JX428693_MED_China	0.00188324
AB981346_Japan_Japan	JX428693_MED_China	0.00753296
JN204484_AsiaII_1_India	JX428693_MED_China	0.00376648
JN204485_AsiaII_1_India	JX428693_MED_China	0.0112994
JN204492_AsiaII_1_India	JX428693_MED_China	0.00564972
JN204489_AsiaII_1_India	JX428693_MED_China	0.00564972
JN204487_AsiaII_1_India	JX428693_MED_China	0.00376648
JN204486_AsiaII7_India	JX428693_MED_China	0.00564972
JN204483_AsiaII_1_India	JX428693_MED_China	0.00376648
JN204493_AsiaII_1_India	JX428693_MED_China	0.00376648
JN204491_AsiaII_1_India	JX428693_MED_China	0.00376648
JN204494_AsiaI_India	JX428693_MED_China	0.00376648
JX428696_MED_China	JX428693_MED_China	0
JX428695_AsiaI_China	JX428693_MED_China	0
JX428694_MED_China	JX428693_MED_China	0
AB981344_Portiera__MEAM1_Japan	JX428692_AsiaI_China	0.00376648
AB981345_Candidatus_Portiera__MEAM1	JX428692_AsiaI_China	0.00376648
GQ169045_MEAM1_China	JX428692_AsiaI_China	0
AB981341_Portiera_MED_Japan	JX428692_AsiaI_China	0
Israel_MED	JX428692_AsiaI_China	0.00564972
GQ169044_MED_China	JX428692_AsiaI_China	0
GQ169046_MEAM1_Australia	JX428692_AsiaI_China	0
AY860528_MEAM1_China	JX428692_AsiaI_China	0.00376648
AB981347_AsiaII_6_Japan	JX428692_AsiaI_China	0.00188324
AB981346_Japan_Japan	JX428692_AsiaI_China	0.00753296
JN204484_AsiaII_1_India	JX428692_AsiaI_China	0.00376648
JN204485_AsiaII_1_India	JX428692_AsiaI_China	0.0112994
JN204492_AsiaII_1_India	JX428692_AsiaI_China	0.00564972
JN204489_AsiaII_1_India	JX428692_AsiaI_China	0.00564972
JN204487_AsiaII_1_India	JX428692_AsiaI_China	0.00376648
JN204486_AsiaII7_India	JX428692_AsiaI_China	0.00564972
JN204483_AsiaII_1_India	JX428692_AsiaI_China	0.00376648
JN204493_AsiaII_1_India	JX428692_AsiaI_China	0.00376648
JN204491_AsiaII_1_India	JX428692_AsiaI_China	0.00376648
JN204494_AsiaI_India	JX428692_AsiaI_China	0.00376648
JX428696_MED_China	JX428692_AsiaI_China	0
JX428695_AsiaI_China	JX428692_AsiaI_China	0
JX428694_MED_China	JX428692_AsiaI_China	0
JX428693_MED_China	JX428692_AsiaI_China	0
AB981344_Portiera__MEAM1_Japan	JX428691_MEAM1_China	0.00753296
AB981345_Candidatus_Portiera__MEAM1	JX428691_MEAM1_China	0.00753296
GQ169045_MEAM1_China	JX428691_MEAM1_China	0.00376648
AB981341_Portiera_MED_Japan	JX428691_MEAM1_China	0.00376648
Israel_MED	JX428691_MEAM1_China	0.0094162
GQ169044_MED_China	JX428691_MEAM1_China	0.00376648
GQ169046_MEAM1_Australia	JX428691_MEAM1_China	0.00376648
AY860528_MEAM1_China	JX428691_MEAM1_China	0.00753296
AB981347_AsiaII_6_Japan	JX428691_MEAM1_China	0.00188324
AB981346_Japan_Japan	JX428691_MEAM1_China	0.00753296
JN204484_AsiaII_1_India	JX428691_MEAM1_China	0.00376648
JN204485_AsiaII_1_India	JX428691_MEAM1_China	0.0112994
JN204492_AsiaII_1_India	JX428691_MEAM1_China	0.00188324
JN204489_AsiaII_1_India	JX428691_MEAM1_China	0.00188324
JN204487_AsiaII_1_India	JX428691_MEAM1_China	0
JN204486_AsiaII7_India	JX428691_MEAM1_China	0.00188324
JN204483_AsiaII_1_India	JX428691_MEAM1_China	0
JN204493_AsiaII_1_India	JX428691_MEAM1_China	0
JN204491_AsiaII_1_India	JX428691_MEAM1_China	0
JN204494_AsiaI_India	JX428691_MEAM1_China	0
JX428696_MED_China	JX428691_MEAM1_China	0.00376648
JX428695_AsiaI_China	JX428691_MEAM1_China	0.00376648
JX428694_MED_China	JX428691_MEAM1_China	0.00376648
JX428693_MED_China	JX428691_MEAM1_China	0.00376648
JX428692_AsiaI_China	JX428691_MEAM1_China	0.00376648
AB981344_Portiera__MEAM1_Japan	JX428690_China1_China	0.00376648
AB981345_Candidatus_Portiera__MEAM1	JX428690_China1_China	0.00376648
GQ169045_MEAM1_China	JX428690_China1_China	0
AB981341_Portiera_MED_Japan	JX428690_China1_China	0
Israel_MED	JX428690_China1_China	0.00564972
GQ169044_MED_China	JX428690_China1_China	0
GQ169046_MEAM1_Australia	JX428690_China1_China	0
AY860528_MEAM1_China	JX428690_China1_China	0.00376648
AB981347_AsiaII_6_Japan	JX428690_China1_China	0.00188324
AB981346_Japan_Japan	JX428690_China1_China	0.00753296
JN204484_AsiaII_1_India	JX428690_China1_China	0.00376648
JN204485_AsiaII_1_India	JX428690_China1_China	0.0112994
JN204492_AsiaII_1_India	JX428690_China1_China	0.00564972
JN204489_AsiaII_1_India	JX428690_China1_China	0.00564972
JN204487_AsiaII_1_India	JX428690_China1_China	0.00376648
JN204486_AsiaII7_India	JX428690_China1_China	0.00564972
JN204483_AsiaII_1_India	JX428690_China1_China	0.00376648
JN204493_AsiaII_1_India	JX428690_China1_China	0.00376648
JN204491_AsiaII_1_India	JX428690_China1_China	0.00376648
JN204494_AsiaI_India	JX428690_China1_China	0.00376648
JX428696_MED_China	JX428690_China1_China	0
JX428695_AsiaI_China	JX428690_China1_China	0
JX428694_MED_China	JX428690_China1_China	0
JX428693_MED_China	JX428690_China1_China	0
JX428692_AsiaI_China	JX428690_China1_China	0
JX428691_MEAM1_China	JX428690_China1_China	0.00376648
AB981344_Portiera__MEAM1_Japan	JX428689_AsiaI_China	0.00376648
AB981345_Candidatus_Portiera__MEAM1	JX428689_AsiaI_China	0.00376648
GQ169045_MEAM1_China	JX428689_AsiaI_China	0
AB981341_Portiera_MED_Japan	JX428689_AsiaI_China	0
Israel_MED	JX428689_AsiaI_China	0.00564972
GQ169044_MED_China	JX428689_AsiaI_China	0
GQ169046_MEAM1_Australia	JX428689_AsiaI_China	0
AY860528_MEAM1_China	JX428689_AsiaI_China	0.00376648
AB981347_AsiaII_6_Japan	JX428689_AsiaI_China	0.00188324
AB981346_Japan_Japan	JX428689_AsiaI_China	0.00753296
JN204484_AsiaII_1_India	JX428689_AsiaI_China	0.00376648
JN204485_AsiaII_1_India	JX428689_AsiaI_China	0.0112994
JN204492_AsiaII_1_India	JX428689_AsiaI_China	0.00564972
JN204489_AsiaII_1_India	JX428689_AsiaI_China	0.00564972
JN204487_AsiaII_1_India	JX428689_AsiaI_China	0.00376648
JN204486_AsiaII7_India	JX428689_AsiaI_China	0.00564972
JN204483_AsiaII_1_India	JX428689_AsiaI_China	0.00376648
JN204493_AsiaII_1_India	JX428689_AsiaI_China	0.00376648
JN204491_AsiaII_1_India	JX428689_AsiaI_China	0.00376648
JN204494_AsiaI_India	JX428689_AsiaI_China	0.00376648
JX428696_MED_China	JX428689_AsiaI_China	0
JX428695_AsiaI_China	JX428689_AsiaI_China	0
JX428694_MED_China	JX428689_AsiaI_China	0
JX428693_MED_China	JX428689_AsiaI_China	0
JX428692_AsiaI_China	JX428689_AsiaI_China	0
JX428691_MEAM1_China	JX428689_AsiaI_China	0.00376648
JX428690_China1_China	JX428689_AsiaI_China	0
AB981344_Portiera__MEAM1_Japan	JX428688_AsiaII_7_China	0.00376648
AB981345_Candidatus_Portiera__MEAM1	JX428688_AsiaII_7_China	0.00376648
GQ169045_MEAM1_China	JX428688_AsiaII_7_China	0
AB981341_Portiera_MED_Japan	JX428688_AsiaII_7_China	0
Israel_MED	JX428688_AsiaII_7_China	0.00564972
GQ169044_MED_China	JX428688_AsiaII_7_China	0
GQ169046_MEAM1_Australia	JX428688_AsiaII_7_China	0
AY860528_MEAM1_China	JX428688_AsiaII_7_China	0.00376648
AB981347_AsiaII_6_Japan	JX428688_AsiaII_7_China	0.00188324
AB981346_Japan_Japan	JX428688_AsiaII_7_China	0.00753296
JN204484_AsiaII_1_India	JX428688_AsiaII_7_China	0.00376648
JN204485_AsiaII_1_India	JX428688_AsiaII_7_China	0.0112994
JN204492_AsiaII_1_India	JX428688_AsiaII_7_China	0.00564972
JN204489_AsiaII_1_India	JX428688_AsiaII_7_China	0.00564972
JN204487_AsiaII_1_India	JX428688_AsiaII_7_China	0.00376648
JN204486_AsiaII7_India	JX428688_AsiaII_7_China	0.00564972
JN204483_AsiaII_1_India	JX428688_AsiaII_7_China	0.00376648
JN204493_AsiaII_1_India	JX428688_AsiaII_7_China	0.00376648
JN204491_AsiaII_1_India	JX428688_AsiaII_7_China	0.00376648
JN204494_AsiaI_India	JX428688_AsiaII_7_China	0.00376648
JX428696_MED_China	JX428688_AsiaII_7_China	0
JX428695_AsiaI_China	JX428688_AsiaII_7_China	0
JX428694_MED_China	JX428688_AsiaII_7_China	0
JX428693_MED_China	JX428688_AsiaII_7_China	0
JX428692_AsiaI_China	JX428688_AsiaII_7_China	0
JX428691_MEAM1_China	JX428688_AsiaII_7_China	0.00376648
JX428690_China1_China	JX428688_AsiaII_7_China	0
JX428689_AsiaI_China	JX428688_AsiaII_7_China	0
AB981344_Portiera__MEAM1_Japan	JX428687_MEAM1_China	0.00753296
AB981345_Candidatus_Portiera__MEAM1	JX428687_MEAM1_China	0.00753296
GQ169045_MEAM1_China	JX428687_MEAM1_China	0.00376648
AB981341_Portiera_MED_Japan	JX428687_MEAM1_China	0.00376648
Israel_MED	JX428687_MEAM1_China	0.0094162
GQ169044_MED_China	JX428687_MEAM1_China	0.00376648
GQ169046_MEAM1_Australia	JX428687_MEAM1_China	0.00376648
AY860528_MEAM1_China	JX428687_MEAM1_China	0.00753296
AB981347_AsiaII_6_Japan	JX428687_MEAM1_China	0.00188324
AB981346_Japan_Japan	JX428687_MEAM1_China	0.00753296
JN204484_AsiaII_1_India	JX428687_MEAM1_China	0.00376648
JN204485_AsiaII_1_India	JX428687_MEAM1_China	0.0112994
JN204492_AsiaII_1_India	JX428687_MEAM1_China	0.00188324
JN204489_AsiaII_1_India	JX428687_MEAM1_China	0.00188324
JN204487_AsiaII_1_India	JX428687_MEAM1_China	0
JN204486_AsiaII7_India	JX428687_MEAM1_China	0.00188324
JN204483_AsiaII_1_India	JX428687_MEAM1_China	0
JN204493_AsiaII_1_India	JX428687_MEAM1_China	0
JN204491_AsiaII_1_India	JX428687_MEAM1_China	0
JN204494_AsiaI_India	JX428687_MEAM1_China	0
JX428696_MED_China	JX428687_MEAM1_China	0.00376648
JX428695_AsiaI_China	JX428687_MEAM1_China	0.00376648
JX428694_MED_China	JX428687_MEAM1_China	0.00376648
JX428693_MED_China	JX428687_MEAM1_China	0.00376648
JX428692_AsiaI_China	JX428687_MEAM1_China	0.00376648
JX428691_MEAM1_China	JX428687_MEAM1_China	0
JX428690_China1_China	JX428687_MEAM1_China	0.00376648
JX428689_AsiaI_China	JX428687_MEAM1_China	0.00376648
JX428688_AsiaII_7_China	JX428687_MEAM1_China	0.00376648
AB981344_Portiera__MEAM1_Japan	JX428686_China1_China	0.00376648
AB981345_Candidatus_Portiera__MEAM1	JX428686_China1_China	0.00376648
GQ169045_MEAM1_China	JX428686_China1_China	0
AB981341_Portiera_MED_Japan	JX428686_China1_China	0
Israel_MED	JX428686_China1_China	0.00564972
GQ169044_MED_China	JX428686_China1_China	0
GQ169046_MEAM1_Australia	JX428686_China1_China	0
AY860528_MEAM1_China	JX428686_China1_China	0.00376648
AB981347_AsiaII_6_Japan	JX428686_China1_China	0.00188324
AB981346_Japan_Japan	JX428686_China1_China	0.00753296
JN204484_AsiaII_1_India	JX428686_China1_China	0.00376648
JN204485_AsiaII_1_India	JX428686_China1_China	0.0112994
JN204492_AsiaII_1_India	JX428686_China1_China	0.00564972
JN204489_AsiaII_1_India	JX428686_China1_China	0.00564972
JN204487_AsiaII_1_India	JX428686_China1_China	0.00376648
JN204486_AsiaII7_India	JX428686_China1_China	0.00564972
JN204483_AsiaII_1_India	JX428686_China1_China	0.00376648
JN204493_AsiaII_1_India	JX428686_China1_China	0.00376648
JN204491_AsiaII_1_India	JX428686_China1_China	0.00376648
JN204494_AsiaI_India	JX428686_China1_China	0.00376648
JX428696_MED_China	JX428686_China1_China	0
JX428695_AsiaI_China	JX428686_China1_China	0
JX428694_MED_China	JX428686_China1_China	0
JX428693_MED_China	JX428686_China1_China	0
JX428692_AsiaI_China	JX428686_China1_China	0
JX428691_MEAM1_China	JX428686_China1_China	0.00376648
JX428690_China1_China	JX428686_China1_China	0
JX428689_AsiaI_China	JX428686_China1_China	0
JX428688_AsiaII_7_China	JX428686_China1_China	0
JX428687_MEAM1_China	JX428686_China1_China	0.00376648
AB981344_Portiera__MEAM1_Japan	JX428685_AsiaI_China	0.00376648
AB981345_Candidatus_Portiera__MEAM1	JX428685_AsiaI_China	0.00376648
GQ169045_MEAM1_China	JX428685_AsiaI_China	0
AB981341_Portiera_MED_Japan	JX428685_AsiaI_China	0
Israel_MED	JX428685_AsiaI_China	0.00564972
GQ169044_MED_China	JX428685_AsiaI_China	0
GQ169046_MEAM1_Australia	JX428685_AsiaI_China	0
AY860528_MEAM1_China	JX428685_AsiaI_China	0.00376648
AB981347_AsiaII_6_Japan	JX428685_AsiaI_China	0.00188324
AB981346_Japan_Japan	JX428685_AsiaI_China	0.00753296
JN204484_AsiaII_1_India	JX428685_AsiaI_China	0.00376648
JN204485_AsiaII_1_India	JX428685_AsiaI_China	0.0112994
JN204492_AsiaII_1_India	JX428685_AsiaI_China	0.00564972
JN204489_AsiaII_1_India	JX428685_AsiaI_China	0.00564972
JN204487_AsiaII_1_India	JX428685_AsiaI_China	0.00376648
JN204486_AsiaII7_India	JX428685_AsiaI_China	0.00564972
JN204483_AsiaII_1_India	JX428685_AsiaI_China	0.00376648
JN204493_AsiaII_1_India	JX428685_AsiaI_China	0.00376648
JN204491_AsiaII_1_India	JX428685_AsiaI_China	0.00376648
JN204494_AsiaI_India	JX428685_AsiaI_China	0.00376648
JX428696_MED_China	JX428685_AsiaI_China	0
JX428695_AsiaI_China	JX428685_AsiaI_China	0
JX428694_MED_China	JX428685_AsiaI_China	0
JX428693_MED_China	JX428685_AsiaI_China	0
JX428692_AsiaI_China	JX428685_AsiaI_China	0
JX428691_MEAM1_China	JX428685_AsiaI_China	0.00376648
JX428690_China1_China	JX428685_AsiaI_China	0
JX428689_AsiaI_China	JX428685_AsiaI_China	0
JX428688_AsiaII_7_China	JX428685_AsiaI_China	0
JX428687_MEAM1_China	JX428685_AsiaI_China	0.00376648
JX428686_China1_China	JX428685_AsiaI_China	0
AB981344_Portiera__MEAM1_Japan	JX428684_AsiaI_China	0.00376648
AB981345_Candidatus_Portiera__MEAM1	JX428684_AsiaI_China	0.00376648
GQ169045_MEAM1_China	JX428684_AsiaI_China	0
AB981341_Portiera_MED_Japan	JX428684_AsiaI_China	0
Israel_MED	JX428684_AsiaI_China	0.00564972
GQ169044_MED_China	JX428684_AsiaI_China	0
GQ169046_MEAM1_Australia	JX428684_AsiaI_China	0
AY860528_MEAM1_China	JX428684_AsiaI_China	0.00376648
AB981347_AsiaII_6_Japan	JX428684_AsiaI_China	0.00188324
AB981346_Japan_Japan	JX428684_AsiaI_China	0.00753296
JN204484_AsiaII_1_India	JX428684_AsiaI_China	0.00376648
JN204485_AsiaII_1_India	JX428684_AsiaI_China	0.0112994
JN204492_AsiaII_1_India	JX428684_AsiaI_China	0.00564972
JN204489_AsiaII_1_India	JX428684_AsiaI_China	0.00564972
JN204487_AsiaII_1_India	JX428684_AsiaI_China	0.00376648
JN204486_AsiaII7_India	JX428684_AsiaI_China	0.00564972
JN204483_AsiaII_1_India	JX428684_AsiaI_China	0.00376648
JN204493_AsiaII_1_India	JX428684_AsiaI_China	0.00376648
JN204491_AsiaII_1_India	JX428684_AsiaI_China	0.00376648
JN204494_AsiaI_India	JX428684_AsiaI_China	0.00376648
JX428696_MED_China	JX428684_AsiaI_China	0
JX428695_AsiaI_China	JX428684_AsiaI_China	0
JX428694_MED_China	JX428684_AsiaI_China	0
JX428693_MED_China	JX428684_AsiaI_China	0
JX428692_AsiaI_China	JX428684_AsiaI_China	0
JX428691_MEAM1_China	JX428684_AsiaI_China	0.00376648
JX428690_China1_China	JX428684_AsiaI_China	0
JX428689_AsiaI_China	JX428684_AsiaI_China	0
JX428688_AsiaII_7_China	JX428684_AsiaI_China	0
JX428687_MEAM1_China	JX428684_AsiaI_China	0.00376648
JX428686_China1_China	JX428684_AsiaI_China	0
JX428685_AsiaI_China	JX428684_AsiaI_China	0
AB981344_Portiera__MEAM1_Japan	JX428683_AsiaII_7_China	0.00376648
AB981345_Candidatus_Portiera__MEAM1	JX428683_AsiaII_7_China	0.00376648
GQ169045_MEAM1_China	JX428683_AsiaII_7_China	0
AB981341_Portiera_MED_Japan	JX428683_AsiaII_7_China	0
Israel_MED	JX428683_AsiaII_7_China	0.00564972
GQ169044_MED_China	JX428683_AsiaII_7_China	0
GQ169046_MEAM1_Australia	JX428683_AsiaII_7_China	0
AY860528_MEAM1_China	JX428683_AsiaII_7_China	0.00376648
AB981347_AsiaII_6_Japan	JX428683_AsiaII_7_China	0.00188324
AB981346_Japan_Japan	JX428683_AsiaII_7_China	0.00753296
JN204484_AsiaII_1_India	JX428683_AsiaII_7_China	0.00376648
JN204485_AsiaII_1_India	JX428683_AsiaII_7_China	0.0112994
JN204492_AsiaII_1_India	JX428683_AsiaII_7_China	0.00564972
JN204489_AsiaII_1_India	JX428683_AsiaII_7_China	0.00564972
JN204487_AsiaII_1_India	JX428683_AsiaII_7_China	0.00376648
JN204486_AsiaII7_India	JX428683_AsiaII_7_China	0.00564972
JN204483_AsiaII_1_India	JX428683_AsiaII_7_China	0.00376648
JN204493_AsiaII_1_India	JX428683_AsiaII_7_China	0.00376648
JN204491_AsiaII_1_India	JX428683_AsiaII_7_China	0.00376648
JN204494_AsiaI_India	JX428683_AsiaII_7_China	0.00376648
JX428696_MED_China	JX428683_AsiaII_7_China	0
JX428695_AsiaI_China	JX428683_AsiaII_7_China	0
JX428694_MED_China	JX428683_AsiaII_7_China	0
JX428693_MED_China	JX428683_AsiaII_7_China	0
JX428692_AsiaI_China	JX428683_AsiaII_7_China	0
JX428691_MEAM1_China	JX428683_AsiaII_7_China	0.00376648
JX428690_China1_China	JX428683_AsiaII_7_China	0
JX428689_AsiaI_China	JX428683_AsiaII_7_China	0
JX428688_AsiaII_7_China	JX428683_AsiaII_7_China	0
JX428687_MEAM1_China	JX428683_AsiaII_7_China	0.00376648
JX428686_China1_China	JX428683_AsiaII_7_China	0
JX428685_AsiaI_China	JX428683_AsiaII_7_China	0
JX428684_AsiaI_China	JX428683_AsiaII_7_China	0
AB981344_Portiera__MEAM1_Japan	JX428682_AsiaII_1_China	0.00753296
AB981345_Candidatus_Portiera__MEAM1	JX428682_AsiaII_1_China	0.00753296
GQ169045_MEAM1_China	JX428682_AsiaII_1_China	0.00376648
AB981341_Portiera_MED_Japan	JX428682_AsiaII_1_China	0.00376648
Israel_MED	JX428682_AsiaII_1_China	0.0094162
GQ169044_MED_China	JX428682_AsiaII_1_China	0.00376648
GQ169046_MEAM1_Australia	JX428682_AsiaII_1_China	0.00376648
AY860528_MEAM1_China	JX428682_AsiaII_1_China	0.00753296
AB981347_AsiaII_6_Japan	JX428682_AsiaII_1_China	0.00564972
AB981346_Japan_Japan	JX428682_AsiaII_1_China	0.0112994
JN204484_AsiaII_1_India	JX428682_AsiaII_1_China	0.00753296
JN204485_AsiaII_1_India	JX428682_AsiaII_1_China	0.0150659
JN204492_AsiaII_1_India	JX428682_AsiaII_1_China	0.00753296
JN204489_AsiaII_1_India	JX428682_AsiaII_1_China	0.00753296
JN204487_AsiaII_1_India	JX428682_AsiaII_1_China	0.00564972
JN204486_AsiaII7_India	JX428682_AsiaII_1_China	0.00753296
JN204483_AsiaII_1_India	JX428682_AsiaII_1_China	0.00564972
JN204493_AsiaII_1_India	JX428682_AsiaII_1_China	0.00564972
JN204491_AsiaII_1_India	JX428682_AsiaII_1_China	0.00564972
JN204494_AsiaI_India	JX428682_AsiaII_1_China	0.00564972
JX428696_MED_China	JX428682_AsiaII_1_China	0.00376648
JX428695_AsiaI_China	JX428682_AsiaII_1_China	0.00376648
JX428694_MED_China	JX428682_AsiaII_1_China	0.00376648
JX428693_MED_China	JX428682_AsiaII_1_China	0.00376648
JX428692_AsiaI_China	JX428682_AsiaII_1_China	0.00376648
JX428691_MEAM1_China	JX428682_AsiaII_1_China	0.00564972
JX428690_China1_China	JX428682_AsiaII_1_China	0.00376648
JX428689_AsiaI_China	JX428682_AsiaII_1_China	0.00376648
JX428688_AsiaII_7_China	JX428682_AsiaII_1_China	0.00376648
JX428687_MEAM1_China	JX428682_AsiaII_1_China	0.00564972
JX428686_China1_China	JX428682_AsiaII_1_China	0.00376648
JX428685_AsiaI_China	JX428682_AsiaII_1_China	0.00376648
JX428684_AsiaI_China	JX428682_AsiaII_1_China	0.00376648
JX428683_AsiaII_7_China	JX428682_AsiaII_1_China	0.00376648
AB981344_Portiera__MEAM1_Japan	JX428681_AsiaII_1_China	0.00753296
AB981345_Candidatus_Portiera__MEAM1	JX428681_AsiaII_1_China	0.00753296
GQ169045_MEAM1_China	JX428681_AsiaII_1_China	0.00376648
AB981341_Portiera_MED_Japan	JX428681_AsiaII_1_China	0.00376648
Israel_MED	JX428681_AsiaII_1_China	0.0094162
GQ169044_MED_China	JX428681_AsiaII_1_China	0.00376648
GQ169046_MEAM1_Australia	JX428681_AsiaII_1_China	0.00376648
AY860528_MEAM1_China	JX428681_AsiaII_1_China	0.00753296
AB981347_AsiaII_6_Japan	JX428681_AsiaII_1_China	0.00564972
AB981346_Japan_Japan	JX428681_AsiaII_1_China	0.0112994
JN204484_AsiaII_1_India	JX428681_AsiaII_1_China	0.00753296
JN204485_AsiaII_1_India	JX428681_AsiaII_1_China	0.0150659
JN204492_AsiaII_1_India	JX428681_AsiaII_1_China	0.00753296
JN204489_AsiaII_1_India	JX428681_AsiaII_1_China	0.00753296
JN204487_AsiaII_1_India	JX428681_AsiaII_1_China	0.00564972
JN204486_AsiaII7_India	JX428681_AsiaII_1_China	0.00753296
JN204483_AsiaII_1_India	JX428681_AsiaII_1_China	0.00564972
JN204493_AsiaII_1_India	JX428681_AsiaII_1_China	0.00564972
JN204491_AsiaII_1_India	JX428681_AsiaII_1_China	0.00564972
JN204494_AsiaI_India	JX428681_AsiaII_1_China	0.00564972
JX428696_MED_China	JX428681_AsiaII_1_China	0.00376648
JX428695_AsiaI_China	JX428681_AsiaII_1_China	0.00376648
JX428694_MED_China	JX428681_AsiaII_1_China	0.00376648
JX428693_MED_China	JX428681_AsiaII_1_China	0.00376648
JX428692_AsiaI_China	JX428681_AsiaII_1_China	0.00376648
JX428691_MEAM1_China	JX428681_AsiaII_1_China	0.00564972
JX428690_China1_China	JX428681_AsiaII_1_China	0.00376648
JX428689_AsiaI_China	JX428681_AsiaII_1_China	0.00376648
JX428688_AsiaII_7_China	JX428681_AsiaII_1_China	0.00376648
JX428687_MEAM1_China	JX428681_AsiaII_1_China	0.00564972
JX428686_China1_China	JX428681_AsiaII_1_China	0.00376648
JX428685_AsiaI_China	JX428681_AsiaII_1_China	0.00376648
JX428684_AsiaI_China	JX428681_AsiaII_1_China	0.00376648
JX428683_AsiaII_7_China	JX428681_AsiaII_1_China	0.00376648
JX428682_AsiaII_1_China	JX428681_AsiaII_1_China	0
AB981344_Portiera__MEAM1_Japan	KJ957765_MEAM1_Brazil	0.00376648
AB981345_Candidatus_Portiera__MEAM1	KJ957765_MEAM1_Brazil	0.00376648
GQ169045_MEAM1_China	KJ957765_MEAM1_Brazil	0
AB981341_Portiera_MED_Japan	KJ957765_MEAM1_Brazil	0
Israel_MED	KJ957765_MEAM1_Brazil	0.00564972
GQ169044_MED_China	KJ957765_MEAM1_Brazil	0
GQ169046_MEAM1_Australia	KJ957765_MEAM1_Brazil	0
AY860528_MEAM1_China	KJ957765_MEAM1_Brazil	0.00376648
AB981347_AsiaII_6_Japan	KJ957765_MEAM1_Brazil	0.00188324
AB981346_Japan_Japan	KJ957765_MEAM1_Brazil	0.00753296
JN204484_AsiaII_1_India	KJ957765_MEAM1_Brazil	0.00376648
JN204485_AsiaII_1_India	KJ957765_MEAM1_Brazil	0.0112994
JN204492_AsiaII_1_India	KJ957765_MEAM1_Brazil	0.00564972
JN204489_AsiaII_1_India	KJ957765_MEAM1_Brazil	0.00564972
JN204487_AsiaII_1_India	KJ957765_MEAM1_Brazil	0.00376648
JN204486_AsiaII7_India	KJ957765_MEAM1_Brazil	0.00564972
JN204483_AsiaII_1_India	KJ957765_MEAM1_Brazil	0.00376648
JN204493_AsiaII_1_India	KJ957765_MEAM1_Brazil	0.00376648
JN204491_AsiaII_1_India	KJ957765_MEAM1_Brazil	0.00376648
JN204494_AsiaI_India	KJ957765_MEAM1_Brazil	0.00376648
JX428696_MED_China	KJ957765_MEAM1_Brazil	0
JX428695_AsiaI_China	KJ957765_MEAM1_Brazil	0
JX428694_MED_China	KJ957765_MEAM1_Brazil	0
JX428693_MED_China	KJ957765_MEAM1_Brazil	0
JX428692_AsiaI_China	KJ957765_MEAM1_Brazil	0
JX428691_MEAM1_China	KJ957765_MEAM1_Brazil	0.00376648
JX428690_China1_China	KJ957765_MEAM1_Brazil	0
JX428689_AsiaI_China	KJ957765_MEAM1_Brazil	0
JX428688_AsiaII_7_China	KJ957765_MEAM1_Brazil	0
JX428687_MEAM1_China	KJ957765_MEAM1_Brazil	0.00376648
JX428686_China1_China	KJ957765_MEAM1_Brazil	0
JX428685_AsiaI_China	KJ957765_MEAM1_Brazil	0
JX428684_AsiaI_China	KJ957765_MEAM1_Brazil	0
JX428683_AsiaII_7_China	KJ957765_MEAM1_Brazil	0
JX428682_AsiaII_1_China	KJ957765_MEAM1_Brazil	0.00376648
JX428681_AsiaII_1_China	KJ957765_MEAM1_Brazil	0.00376648
AB981344_Portiera__MEAM1_Japan	KF773136_Portiera__MEAM1_China	0.00376648
AB981345_Candidatus_Portiera__MEAM1	KF773136_Portiera__MEAM1_China	0.00376648
GQ169045_MEAM1_China	KF773136_Portiera__MEAM1_China	0
AB981341_Portiera_MED_Japan	KF773136_Portiera__MEAM1_China	0
Israel_MED	KF773136_Portiera__MEAM1_China	0.00564972
GQ169044_MED_China	KF773136_Portiera__MEAM1_China	0
GQ169046_MEAM1_Australia	KF773136_Portiera__MEAM1_China	0
AY860528_MEAM1_China	KF773136_Portiera__MEAM1_China	0.00376648
AB981347_AsiaII_6_Japan	KF773136_Portiera__MEAM1_China	0.00188324
AB981346_Japan_Japan	KF773136_Portiera__MEAM1_China	0.00753296
JN204484_AsiaII_1_India	KF773136_Portiera__MEAM1_China	0.00376648
JN204485_AsiaII_1_India	KF773136_Portiera__MEAM1_China	0.0112994
JN204492_AsiaII_1_India	KF773136_Portiera__MEAM1_China	0.00564972
JN204489_AsiaII_1_India	KF773136_Portiera__MEAM1_China	0.00564972
JN204487_AsiaII_1_India	KF773136_Portiera__MEAM1_China	0.00376648
JN204486_AsiaII7_India	KF773136_Portiera__MEAM1_China	0.00564972
JN204483_AsiaII_1_India	KF773136_Portiera__MEAM1_China	0.00376648
JN204493_AsiaII_1_India	KF773136_Portiera__MEAM1_China	0.00376648
JN204491_AsiaII_1_India	KF773136_Portiera__MEAM1_China	0.00376648
JN204494_AsiaI_India	KF773136_Portiera__MEAM1_China	0.00376648
JX428696_MED_China	KF773136_Portiera__MEAM1_China	0
JX428695_AsiaI_China	KF773136_Portiera__MEAM1_China	0
JX428694_MED_China	KF773136_Portiera__MEAM1_China	0
JX428693_MED_China	KF773136_Portiera__MEAM1_China	0
JX428692_AsiaI_China	KF773136_Portiera__MEAM1_China	0
JX428691_MEAM1_China	KF773136_Portiera__MEAM1_China	0.00376648
JX428690_China1_China	KF773136_Portiera__MEAM1_China	0
JX428689_AsiaI_China	KF773136_Portiera__MEAM1_China	0
JX428688_AsiaII_7_China	KF773136_Portiera__MEAM1_China	0
JX428687_MEAM1_China	KF773136_Portiera__MEAM1_China	0.00376648
JX428686_China1_China	KF773136_Portiera__MEAM1_China	0
JX428685_AsiaI_China	KF773136_Portiera__MEAM1_China	0
JX428684_AsiaI_China	KF773136_Portiera__MEAM1_China	0
JX428683_AsiaII_7_China	KF773136_Portiera__MEAM1_China	0
JX428682_AsiaII_1_China	KF773136_Portiera__MEAM1_China	0.00376648
JX428681_AsiaII_1_China	KF773136_Portiera__MEAM1_China	0.00376648
KJ957765_MEAM1_Brazil	KF773136_Portiera__MEAM1_China	0
AB981344_Portiera__MEAM1_Japan	KM386389_Sub-Sah_Sub-Saharan_Africa	0.00564972
AB981345_Candidatus_Portiera__MEAM1	KM386389_Sub-Sah_Sub-Saharan_Africa	0.00564972
GQ169045_MEAM1_China	KM386389_Sub-Sah_Sub-Saharan_Africa	0.00188324
AB981341_Portiera_MED_Japan	KM386389_Sub-Sah_Sub-Saharan_Africa	0.00188324
Israel_MED	KM386389_Sub-Sah_Sub-Saharan_Africa	0.00753296
GQ169044_MED_China	KM386389_Sub-Sah_Sub-Saharan_Africa	0.00188324
GQ169046_MEAM1_Australia	KM386389_Sub-Sah_Sub-Saharan_Africa	0.00188324
AY860528_MEAM1_China	KM386389_Sub-Sah_Sub-Saharan_Africa	0.00564972
AB981347_AsiaII_6_Japan	KM386389_Sub-Sah_Sub-Saharan_Africa	0
AB981346_Japan_Japan	KM386389_Sub-Sah_Sub-Saharan_Africa	0.00564972
JN204484_AsiaII_1_India	KM386389_Sub-Sah_Sub-Saharan_Africa	0.00188324
JN204485_AsiaII_1_India	KM386389_Sub-Sah_Sub-Saharan_Africa	0.0094162
JN204492_AsiaII_1_India	KM386389_Sub-Sah_Sub-Saharan_Africa	0.00376648
JN204489_AsiaII_1_India	KM386389_Sub-Sah_Sub-Saharan_Africa	0.00376648
JN204487_AsiaII_1_India	KM386389_Sub-Sah_Sub-Saharan_Africa	0.00188324
JN204486_AsiaII7_India	KM386389_Sub-Sah_Sub-Saharan_Africa	0.00376648
JN204483_AsiaII_1_India	KM386389_Sub-Sah_Sub-Saharan_Africa	0.00188324
JN204493_AsiaII_1_India	KM386389_Sub-Sah_Sub-Saharan_Africa	0.00188324
JN204491_AsiaII_1_India	KM386389_Sub-Sah_Sub-Saharan_Africa	0.00188324
JN204494_AsiaI_India	KM386389_Sub-Sah_Sub-Saharan_Africa	0.00188324
JX428696_MED_China	KM386389_Sub-Sah_Sub-Saharan_Africa	0.00188324
JX428695_AsiaI_China	KM386389_Sub-Sah_Sub-Saharan_Africa	0.00188324
JX428694_MED_China	KM386389_Sub-Sah_Sub-Saharan_Africa	0.00188324
JX428693_MED_China	KM386389_Sub-Sah_Sub-Saharan_Africa	0.00188324
JX428692_AsiaI_China	KM386389_Sub-Sah_Sub-Saharan_Africa	0.00188324
JX428691_MEAM1_China	KM386389_Sub-Sah_Sub-Saharan_Africa	0.00188324
JX428690_China1_China	KM386389_Sub-Sah_Sub-Saharan_Africa	0.00188324
JX428689_AsiaI_China	KM386389_Sub-Sah_Sub-Saharan_Africa	0.00188324
JX428688_AsiaII_7_China	KM386389_Sub-Sah_Sub-Saharan_Africa	0.00188324
JX428687_MEAM1_China	KM386389_Sub-Sah_Sub-Saharan_Africa	0.00188324
JX428686_China1_China	KM386389_Sub-Sah_Sub-Saharan_Africa	0.00188324
JX428685_AsiaI_China	KM386389_Sub-Sah_Sub-Saharan_Africa	0.00188324
JX428684_AsiaI_China	KM386389_Sub-Sah_Sub-Saharan_Africa	0.00188324
JX428683_AsiaII_7_China	KM386389_Sub-Sah_Sub-Saharan_Africa	0.00188324
JX428682_AsiaII_1_China	KM386389_Sub-Sah_Sub-Saharan_Africa	0.00564972
JX428681_AsiaII_1_China	KM386389_Sub-Sah_Sub-Saharan_Africa	0.00564972
KJ957765_MEAM1_Brazil	KM386389_Sub-Sah_Sub-Saharan_Africa	0.00188324
KF773136_Portiera__MEAM1_China	KM386389_Sub-Sah_Sub-Saharan_Africa	0.00188324
AB981344_Portiera__MEAM1_Japan	KM386390_Sub-Sah_Sub-Saharan_Africa	0.00753296
AB981345_Candidatus_Portiera__MEAM1	KM386390_Sub-Sah_Sub-Saharan_Africa	0.00753296
GQ169045_MEAM1_China	KM386390_Sub-Sah_Sub-Saharan_Africa	0.00376648
AB981341_Portiera_MED_Japan	KM386390_Sub-Sah_Sub-Saharan_Africa	0.00376648
Israel_MED	KM386390_Sub-Sah_Sub-Saharan_Africa	0.0094162
GQ169044_MED_China	KM386390_Sub-Sah_Sub-Saharan_Africa	0.00376648
GQ169046_MEAM1_Australia	KM386390_Sub-Sah_Sub-Saharan_Africa	0.00376648
AY860528_MEAM1_China	KM386390_Sub-Sah_Sub-Saharan_Africa	0.00753296
AB981347_AsiaII_6_Japan	KM386390_Sub-Sah_Sub-Saharan_Africa	0.00188324
AB981346_Japan_Japan	KM386390_Sub-Sah_Sub-Saharan_Africa	0.00753296
JN204484_AsiaII_1_India	KM386390_Sub-Sah_Sub-Saharan_Africa	0.00376648
JN204485_AsiaII_1_India	KM386390_Sub-Sah_Sub-Saharan_Africa	0.0112994
JN204492_AsiaII_1_India	KM386390_Sub-Sah_Sub-Saharan_Africa	0.00564972
JN204489_AsiaII_1_India	KM386390_Sub-Sah_Sub-Saharan_Africa	0.00564972
JN204487_AsiaII_1_India	KM386390_Sub-Sah_Sub-Saharan_Africa	0.00376648
JN204486_AsiaII7_India	KM386390_Sub-Sah_Sub-Saharan_Africa	0.00564972
JN204483_AsiaII_1_India	KM386390_Sub-Sah_Sub-Saharan_Africa	0.00376648
JN204493_AsiaII_1_India	KM386390_Sub-Sah_Sub-Saharan_Africa	0.00376648
JN204491_AsiaII_1_India	KM386390_Sub-Sah_Sub-Saharan_Africa	0.00376648
JN204494_AsiaI_India	KM386390_Sub-Sah_Sub-Saharan_Africa	0.00376648
JX428696_MED_China	KM386390_Sub-Sah_Sub-Saharan_Africa	0.00376648
JX428695_AsiaI_China	KM386390_Sub-Sah_Sub-Saharan_Africa	0.00376648
JX428694_MED_China	KM386390_Sub-Sah_Sub-Saharan_Africa	0.00376648
JX428693_MED_China	KM386390_Sub-Sah_Sub-Saharan_Africa	0.00376648
JX428692_AsiaI_China	KM386390_Sub-Sah_Sub-Saharan_Africa	0.00376648
JX428691_MEAM1_China	KM386390_Sub-Sah_Sub-Saharan_Africa	0.00376648
JX428690_China1_China	KM386390_Sub-Sah_Sub-Saharan_Africa	0.00376648
JX428689_AsiaI_China	KM386390_Sub-Sah_Sub-Saharan_Africa	0.00376648
JX428688_AsiaII_7_China	KM386390_Sub-Sah_Sub-Saharan_Africa	0.00376648
JX428687_MEAM1_China	KM386390_Sub-Sah_Sub-Saharan_Africa	0.00376648
JX428686_China1_China	KM386390_Sub-Sah_Sub-Saharan_Africa	0.00376648
JX428685_AsiaI_China	KM386390_Sub-Sah_Sub-Saharan_Africa	0.00376648
JX428684_AsiaI_China	KM386390_Sub-Sah_Sub-Saharan_Africa	0.00376648
JX428683_AsiaII_7_China	KM386390_Sub-Sah_Sub-Saharan_Africa	0.00376648
JX428682_AsiaII_1_China	KM386390_Sub-Sah_Sub-Saharan_Africa	0.00753296
JX428681_AsiaII_1_China	KM386390_Sub-Sah_Sub-Saharan_Africa	0.00753296
KJ957765_MEAM1_Brazil	KM386390_Sub-Sah_Sub-Saharan_Africa	0.00376648
KF773136_Portiera__MEAM1_China	KM386390_Sub-Sah_Sub-Saharan_Africa	0.00376648
KM386389_Sub-Sah_Sub-Saharan_Africa	KM386390_Sub-Sah_Sub-Saharan_Africa	0.00188324
AB981344_Portiera__MEAM1_Japan	AF400483_Trialeurodes_vaporariorum	0.0602637
AB981345_Candidatus_Portiera__MEAM1	AF400483_Trialeurodes_vaporariorum	0.0602637
GQ169045_MEAM1_China	AF400483_Trialeurodes_vaporariorum	0.0564972
AB981341_Portiera_MED_Japan	AF400483_Trialeurodes_vaporariorum	0.0564972
Israel_MED	AF400483_Trialeurodes_vaporariorum	0.0621469
GQ169044_MED_China	AF400483_Trialeurodes_vaporariorum	0.0564972
GQ169046_MEAM1_Australia	AF400483_Trialeurodes_vaporariorum	0.0564972
AY860528_MEAM1_China	AF400483_Trialeurodes_vaporariorum	0.0602637
AB981347_AsiaII_6_Japan	AF400483_Trialeurodes_vaporariorum	0.0546139
AB981346_Japan_Japan	AF400483_Trialeurodes_vaporariorum	0.0602637
JN204484_AsiaII_1_India	AF400483_Trialeurodes_vaporariorum	0.0564972
JN204485_AsiaII_1_India	AF400483_Trialeurodes_vaporariorum	0.0640301
JN204492_AsiaII_1_India	AF400483_Trialeurodes_vaporariorum	0.0564972
JN204489_AsiaII_1_India	AF400483_Trialeurodes_vaporariorum	0.0564972
JN204487_AsiaII_1_India	AF400483_Trialeurodes_vaporariorum	0.0546139
JN204486_AsiaII7_India	AF400483_Trialeurodes_vaporariorum	0.0564972
JN204483_AsiaII_1_India	AF400483_Trialeurodes_vaporariorum	0.0546139
JN204493_AsiaII_1_India	AF400483_Trialeurodes_vaporariorum	0.0546139
JN204491_AsiaII_1_India	AF400483_Trialeurodes_vaporariorum	0.0546139
JN204494_AsiaI_India	AF400483_Trialeurodes_vaporariorum	0.0546139
JX428696_MED_China	AF400483_Trialeurodes_vaporariorum	0.0564972
JX428695_AsiaI_China	AF400483_Trialeurodes_vaporariorum	0.0564972
JX428694_MED_China	AF400483_Trialeurodes_vaporariorum	0.0564972
JX428693_MED_China	AF400483_Trialeurodes_vaporariorum	0.0564972
JX428692_AsiaI_China	AF400483_Trialeurodes_vaporariorum	0.0564972
JX428691_MEAM1_China	AF400483_Trialeurodes_vaporariorum	0.0546139
JX428690_China1_China	AF400483_Trialeurodes_vaporariorum	0.0564972
JX428689_AsiaI_China	AF400483_Trialeurodes_vaporariorum	0.0564972
JX428688_AsiaII_7_China	AF400483_Trialeurodes_vaporariorum	0.0564972
JX428687_MEAM1_China	AF400483_Trialeurodes_vaporariorum	0.0546139
JX428686_China1_China	AF400483_Trialeurodes_vaporariorum	0.0564972
JX428685_AsiaI_China	AF400483_Trialeurodes_vaporariorum	0.0564972
JX428684_AsiaI_China	AF400483_Trialeurodes_vaporariorum	0.0564972
JX428683_AsiaII_7_China	AF400483_Trialeurodes_vaporariorum	0.0564972
JX428682_AsiaII_1_China	AF400483_Trialeurodes_vaporariorum	0.0583804
JX428681_AsiaII_1_China	AF400483_Trialeurodes_vaporariorum	0.0583804
KJ957765_MEAM1_Brazil	AF400483_Trialeurodes_vaporariorum	0.0564972
KF773136_Portiera__MEAM1_China	AF400483_Trialeurodes_vaporariorum	0.0564972
KM386389_Sub-Sah_Sub-Saharan_Africa	AF400483_Trialeurodes_vaporariorum	0.0546139
KM386390_Sub-Sah_Sub-Saharan_Africa	AF400483_Trialeurodes_vaporariorum	0.0564972

## Sheet: Caption
Table. Estimates of Evolutionary Divergence between Sequences
The number of base differences per site from between sequences are shown. The analysis involved 41 nucleotide sequences. Codon positions included were 1st+2nd+3rd+Noncoding. All positions containing gaps and missing data were eliminated. There were a total of 531 positions in the final dataset. Evolutionary analyses were conducted in MEGA6 [1].
1. Tamura K., Stecher G., Peterson D., Filipski A., and Kumar S. (2013). MEGA6: Molecular Evolutionary Genetics Analysis version 6.0. Molecular Biology and Evolution30: 2725-2729.
Disclaimer: Although utmost care has been taken to ensure the correctness of the caption, the caption text is provided "as is" without any warranty of any kind. Authors advise the user to carefully check the caption prior to its use for any purpose and report any errors or problems to the authors immediately (www.megasoftware.net). In no event shall the authors and their employers be liable for a…
